# Supplementary material for: An RXLR effector PlAvh142 from Peronophythora litchii triggers plant cell death and contributes to virulence
Source: Mol Plant Pathol. 2020 Jan 7;21(3):415–28. doi: 10.1111/mpp.12905 (PMC7036370; doi:10.1111/mpp.12905)
Supplement: Supplementary file 5 — TABLE S1 Screening of cell death‐inducing RXLR effectors in Peronophythora litchii [file MPP-21-415-s005.xls]

## Sheet: Table S1
Table S1: Screening of cell death-inducing RXLR effectors in P.litchii
	Effector names	Gene locus	Protein sequence	Cell death	Internal repeats
1	PlAvh1	scaffold_1227:5536-5057	MRLSHIFLIAVATFLLNSEDTLAVAHTKLAHATELTVVDSTVSEQSLDTANKRFLRTSEIQVSTDKDNEERIFPGTEAAKKMITKLEVALHIKKAMPLAKTEKTEQLQFATWFLYGKKPSDVEKILGVSAVYGDGPLHSLLMRYVNYFSTWRFSGITFHV	No	No
2	PlAvh2	scaffold_20:75463-75969	MTLRCCVLVLATLIFTTALVGISHGATTLQSYSDGDNQSTNRHLRVVDKENEERKVAAEAIENLVKNKNVVIKILDLDELPKKTAAIVKKYPLVIPGVSGAYIRLRMKIWLWYGVPPTEVFKALGLRGHSADMNMKLTPPTSGLKSHPFYKYFVSYQEKWVKDQRFLEF	No	No
3	PlAvh3	scaffold_533:1296-550	MRLSYTVLFAIAAVVACVDSSLVATESTMVNPNLELNRAGMDGVHDIRGTRLLRAETSTDNSNEERVSNWITKITNLLKPKNSAKGFPVGEKVTIILNKKLQKQVAKLMKSRHPTTDNAFTLAKLNNNLNGKELFKPDRLPMYISFSERTFGQRGIDKWGIETLLKHFPEQELARIANIGFRNGDDLSKQTAEGLRSGLISKWLNEKKPAKDVAQLLKGGQPTMEKFNSEAYVSYMNSFNNKYITNAVA	No	No
4	PlAvh4	scaffold_142:28060-29049	MRFYCIVLLVVFIIVVVVNASSVELKPTASDFPVSVRSLATYPNDARGNKLLRTNMESESNEERTITIPGLSKVKEAFLKIKNWFGKFISKIKTSFTERRQIRRWMKEEKTPNEVFMLLGLHKGTRGLLANPKLRTWSVFMTTYNRKNPTKMVNMLGTLTKHYGDEAVAIMLEASRRDEYTKPLANKLQTQQLTAWALNGLSTDIVFQLLRVGEGGVKNLLQNKALNVWFYFFKQMNLYNTGWEIEFTKKLLTVYDDIPLAKASEVAKQVKTTELMGKQLQNFQFMKWLDDGVDPLTILKRLKMDQSKWKLDPNTGIFHAYKAFYNANKK	No	No
5	PlAvh5	scaffold_203:3394-4041	MGVPHVVFVVVAALLVAFAPVSGVTHWDESTTLKITSSNDKTVDRSHIDVTGDKRHLRVYGATTRDDTAGSEQRIALPTGLTQIVGAAASYIPTAQQLLLKGMLYYNKRPKDVFNMLTLNKLKLTRAENTGTALGENQALLDWLRYTVAYRTRMGNDIWYSNEKIYFKLEKLAPEVEVAKFFQILRNKPGFESVGHDLQTTQYKIWAIYQVTSPKA	No	No
6	PlAvh6	scaffold_1008:7800-8327	MRQSNVLLILIWAVILTFGTALPTTARSDQTLKTLKTTELNSGRSVIDDQDNVGHGKRYLRDGDTSTRDENQEERVFNFSALKRLIPGTATNKAAKAAKEAAKKVEQAKGLDEMLANPNIMYKQFKAWKKQGIDDGDVAAKLNELGRTSQKETSMLNQFGQYLKDFGAGRAAAPAA	No	No
7	PlAvh7	scaffold_96:20119-19232	MGMSPSQVVLVVVITLLASTSALSSTVENRQTEALFSNHYTTPVRHEVYSGRSLRLAKTFDENDGVTTEKGSTDTEERGNPLSNVVSKISDKVPISVKLTWWETIGKSTIKVRKKLGLEKVYGSELAASDNFKHYLTYYNRIEKHGMWSDARRYVSTFSVWQNMEQKLRRRITTVEELDEIRGTNAFRVYKRYANIFDDNIVNIMGSGYHNPINFGNDPNAARMEKMMRAEIWGESKRDVLRVKQWLGLRWAKPEELANNKYYQQYVKAFNGQVRRPTEAEDINALRGFIIASPAP	No	No
8	PlAvh8	scaffold_48:69066-68566	MHLGHLLFVAIIGFLAGSDVAVALSDSEMVAFAKRGNTADREDFPVDHDNKRILRTRSESEEEDNSDDPVSGTNAGNSADEEERDFVISTIDRPEYWRWFRAGMTPYDVQQVLGLTGVRRLWKPIKRRVYDGYTVFYSEKCDKAKYRAFLQGTCWCLGRRDSKKFST	No	No
9	PlAvh9	scaffold_1854:735-1502	MGMRFIVLLVVAIVAINTASAFEHDITSETTSPNRSLVRVTTIKRSFRVEKTDAANLVDASDDTDSEDSEERANVQGLSKLAELDKKTWKLRKLDMKLSNKIWLHGGKKPDYVLNYLRLYGNWAKIDENKRVIQWFRFVKDYQKAKGSHRFNEFDIYALSQRITNEESKLATLFQSLKQIPDLKNLAERMEHHQFNLWFNRKETPDSIVELLNIPNRPPSATEVDLRYDALMGFAKVFKTYYKFPHVHGNKLEAFS	No	No
10	PlAvh10	scaffold_1903:1166-1798	MRSCCLLLFTILFATVLTPGSTSTACREIKPFGGMSLADENTNFIRKRSLRERTSASERLGVVSVDTEERMGVTRVKDAIRWLWNAIKVRVKMKYWLYRGIAPKDVLEKLKITKTTDTNYKYYSRYYYRYYVKYPSRQPPNLPKKTAEHIMMARLRDYLRDNRTPPQVFKDLGLKGTFESARGQQDYEYFELYFKMWSALQAKLVQLNANL	No	No
11	PlAvh11	scaffold_1722:373-1239	MRLSSILLAASAITLVASGNALSAVTDTEEAKVSKTTFANLALSDVDLWNSEGKRFLRGNVKDDNDEERLSSANMFNAEKIKQAVDDANYAKTLFRRWKRYGVEEKAAFTKLHDSHNLRYDSKVYKLYLDYVKWLDKHYPLDPTSITKNMFDKAKIDKALKDPTYANILFGRWMRNKYTMVTVREQFKSMDITTTNPKYIDWLKIHYPAQLGQKTTAKDFLFDRTRIDRTLGDETFANKLFAKWKSANYESDDVFKKFQTMGVATDDDLYKVYLNYLNWLEINHPLPPS	No	Yes
12	PlAvh12	scaffold_764:319-1821	MGLYPSLVLLAAILLACVGSSSATTNSNMTEPALPALVQQFTKTEQRVMVHNRLLRTYDSTEKDVGERVSPGTFKGAINSGTTKIKCYVQASSWLLTKTNVAQALESLKLGDDVLAALKNKKLGALFDYVKLFNVGKHPSKQISVVDSLTTKYGYDVVMKALASAKQIDDMTDVAAKLENELIKGWMQEKKNCCQCFLEPQDCSVQKMDILNNYLVFFNREKGTDESLGKVLMNGFKNDEKLLSILAMAKGDPRSMEKARKLETAVLRQKLYTHMDGALDSVMSSDHLRRLDRYVSRFSTKYGNNDVSLIEALVTKYGDRSVAKALVEAKGVESSKDIATKLQTQQFEGLMKEGKSVKDVNDLLHLNQYGDAVVTSRGLDTLEGYVTLFNRKHSVHESF…	No	Yes
13	PlAvh13	scaffold_830:896-1312	MRVHFILLMVVATHVARNDVLAIRVTEDAALWKAAADQVNSVNTVQVETRRKRFLRTAETHNTDYVYNPAKREEFIEDKLQRALSTPQKTKKLYRRWYKSGYSAKKVASGLNQDENRELVEVYKEFAKGYAAYIKDKHS	No	No
14	PlAvh14	scaffold_344:31714-32427	MGMRFIVLLVITTITINSASGLEQDITSKLATRNVRTATTKRSLRVVTTEAANLVDTEDSTDSEERANVQGLSKLAELDNPTWKLRKFKRTLSNKIWLRLGKDPEDVLNSLLVHGKQVIIDENKRALQWFRFVEAYRAARGADQFPDDQIYSILKPIAEESKLATLFESLKQIPDLKNIAETMQNYQFNLWKGQKKKPEYIAKLLGISPHGPTSTDKDPRNEILKGFTKVFNENGNAL	No test	No
15	PlAvh15	scaffold_259:5283-4849	MNHTLLAAAIILFANSEAALAATDTTQTTFFSPTFPVRDRSDDAILNNENAIRLLRTTNVKAEGDSNDEEREITDPVILENLAKFEDWVSQGKTAEIIYKELGLKHSWKIAYQTSRWQQFLFDEPEYILFRKYVKYLKLIGRSED	No	No
16	PlAvh16	scaffold_2010:1468-2001	MRQPNVLLIVIWAAILTNSIALPTAASSDQMLKTSKTTELDSARSVIDDQNNVNHDKRYLRDEDTITHDEKQEERAFNFSALKKLFPWTSTNKAAKAAKEAAKKVELAKGLDEMLANRNIMYNQFHAWKKKNINDEDVAATLSALGRTSDKETSMVNEFKQFLKEFAAGRVCCLSLVL	No	No
17	PlAvh17	scaffold_2264:1094-432	MHLNLFVFALVLLVTTIRRSYDMSTLTDSRNLEFPPLFGYYSLTEIKGSTSSRSLRTNSHLTSRNEEERDITVTSILTESVKAIRMKAKLNVMLARGLSPTRVLKKLNVKRVTDKNFNNFARFYARYLAKYSGKKANLPATAEDVIMIPKLKEWLGQKLLPSQVLEHLKDLKSMNVNRYLQLYLKDADISVILPKMELWRDQQLVPTQFIYNLNEAGVTDI	No	No
18	PlAvh18	scaffold_284:33224-33631	MRPSYTIFTVVVAMLFASSNAVMTSRRDQIKLSEVGSPDHVQSTETNTDINRFLRSVDDQEDNEDSEDSEDSEERGFENYFKAWHKNGQTSADIKKELGIAGLKYRYGKGSDKLKARTEYQKWKGYKEYLKDNPLA	No	No
19	PlAvh19	scaffold_795:11142-10537	MRFNYVSMLAFITFLSVVDTVLATSTTKLMLAPELPASVSEFSDTNNGKRNLRADTTVDEDDEERAVARLKIPALEKAPNRANQRLVRAWIKKDFEVDDVFVALKLGDVKNNIFTSPKFKTWAHFAIARDQNNAVHEMLMSLMRKYGDIRLAKILQWYDKGSTAPISKIFQKAQFDFWYKEKMGPNYIVRIFFKHDDDTTGS	No	No
20	PlAvh20	scaffold_186:44152-43703	MRLLWVFLLVVAVLATPINGEGRADHVNFPNKARHYLLNSRKRFLRTADVNMADNVRNGERVNVPALAKIEELALMVTPRAQNLAQSMWLKFKTSPTFVFNSLHLGETTLKLDNNPRLLQWFKYVKLYKFKIRGFSDENIYLQASFKDYR	No	No
21	PlAvh21	scaffold_1502:3257-2676	MRLLWVFLLVIAVLLTPINGEGRADHVNFPNKARHSLLKSRKRFLRTADVNMADSVKKEERVNIPALAKIEELTLMVTPRAQNLAQSMWLKFKTNPTFVYNSLHLGETTLKLNYNPKLLQWFAYVKMYKFKIGGFSDENIYILLSKTTDNVELAVLFYSLKRKQDSRKLVRGCGWWSSINGLIRTYVRTGSRFS	No	No
22	PlAvh22	scaffold_1244:1295-1909	MGLYSVIVVFATTLLVYVESSSATTTSKMTEPVYPVNFQLFTENQHRGVHKRFLRTYESPENDIEDRVNIGAIMDGIKQSTKEYGQLSAWLLNGVEALNKLKLGNNIDAALKNSKLDTLFKYTKIFNVGKRPSEQISVVGSLMTNYGDDAVMKALASAKHVDGTKDVAIKLEKELPNGWMQKKESVDNVFSNLKIRGEESAVVNF	No	No
23	PlAvh23	scaffold_2354:1172-183	MRSLCFVLVVAAILLVGATTSVAIDSKMAIPDFRPITTEQNSASTKKLLRAHIASKENDEERAFSVLNKITTQLTSKMTQTTQTITLKIWRKMGLTASDAMARLKLTGGVDTTLASPKLNILDNYVDMLNKKYPKRQVSLLGTLMTRYDEVALTKAFVTAKEYDSSKDIATKLQNQQLGGWLNSQKSVDDVFSLLKIKDDDIKSMISRKLETMNEYIKLFNAKNPQQKTDLFRALRNGFGEDKFALMVSRAVENLRTFATASKYQNKLFRRWIAKKYDPERVLIKVFKVDKHNLAAAGAQEKSIIAAYTPIYNEAKRLNQVDNVVVPRRS	Yes	No
24	PlAvh24	scaffold_217:16439-16047	MRFSFILLAAVATLLASNDIVSASPSGLSVDSIKTASTRSLKSRETVVTKSDEEREAEERAAEEKEIDAKILTDIASNHAYAKQVFRSWLQNGQTKEDIERRLKALGLQEKYGSVLKQYAQYLTALEERSI	No	No
25	PlAvh25	scaffold_1111:919-1575	MRAPYAVLILMTIFAVSTNATTASANPNHMKQTHRIMLRSATSEKRFLKADDTVHVEKVMNDEERLVLSNLFQKVGGKLQEIRHKINPSEMFNKFHLGETNIASKNQNVVKWLRYTIKYRTANRGDISFSDYKIYDLLKKNTPSSELAVTLRSLKKVPDVAPLATRVQNEMFMTWSKDINTISAMLGLPKYGTRVTNPNQLAEGVRSDYISWLTSLRGH	No test	No
26	PlAvh26	scaffold_626:16869-16324	MRLQYIVLISATALLAPIDAALVARDSEVAATNSLIRSFHAGTQDVPINRFLRTHNKDDEDRGLDIKSIGVIDKLSTSTNQQSQQIRTWLEKMEPPGSVFKLLKLDKEADNLLANPQLKVWINYATKYKDQAKGNPFATHTSLIDVLMKNYKPEDLATVVNTAKQNPNTKLMANYVQGELDG	No	No
27	PlAvh27	scaffold_1452:2444-1212	MNRSWRLYIVCLGLTGCLAGAESKIITPAFPDTVHSTTVDQNSFITRKLLRTDKTAVASEHDKEERMMNIGTAIRNVAESAQLSWNFNSWLRSQTKVDDVFQNLHLKQAGDNLFENSHWKTFMDYVAALHPKDAEESTVTALMRVYKNVGLSKLLATAKSTAGTKAEAMKWEAARLNYWLSQKSPPDQIFTILELNKAADNLFESPQFVTWATYLKMFNEKNPKKEVSMVGAFARNYADSDLMKLLVAAENANSQAATKLKNEVLRGYLSFTTSPNQLFKALKLDKVGDDLLSSPLLTTWVDYMKLFNKEVPTKKTTMVEVFTKNYGDEGLAKMLETAKANPTTKEFATNLQTTQFGQWMNEKKTPKIILEDVLKLDSNTLFVDDVGGDIWRAYNKAYA…	No	Yes
28	PlAvh28	scaffold_632:3060-4535	MRCQRHRLLVVTAFLTTIAASTLAESHIHTLHSTTTEWNDIPTNRHMFKNFDNFVVPEDKDSNEERGASTPAIEKVTSSLKVTDDFGEWLKNGVSADDVFKLLTLDNAADHLLSSPKLKSWISYMKLFNEKNPTDKTSVIATLTAHYGDDVLAKIIETGKKAQSTEALANRLQSEQIQYWLGKGKSPDNVFTLLKLDKAGSKLFAHPQIATWVKFVDDFNNMNPDKKVTLFSTLASHYSDEVLTPMLIAAKKVPNTEKIAEEVQSVQTKLWLSSKKKPEEVFKLLQLEQKGYGLFSSPVFNAWVRYTSDYRKVNFGTKLTVIDTLTKHYDDSVLAYLILEAFNNPSATMMAKRLETEQLRNWYIHGKSPTDVFKALDLHTLGVMMLDSPLYPVWTKYTV…	No	Yes
29	PlAvh29	scaffold_67:2900-3886	MYFHNILFVIVITTLVGGSLTSTAAIDLNANGRGAYLFSTEEFGTPTKRQLRTEGNDEERVIPGLDKVTAPLKATAVMVADAVRLRKWLFKENSAVTVLKKLKLNEGLDEAIASPRLKVLGNYVDMFNKKYPDKRVSLVETLSVHYGEATVAMAIVSAKQIESTWYIATRLQYFQIKGWFTSGKSADDVFKILKISDDGPHFMMSLKLDTLDEYIRFFNVKTRNEEVNIFQVIRNGFGGDGNFAIVVSKAMEIPSLEATAARYQNVLFERWYNGEVEPATVLTRVFNIGKKDLASAGVQEKVIVDQYKAYYDHELGLDQIPKFINPRRA	No	Yes
30	PlAvh30	scaffold_1011:6130-5465	MRLHYIVAFATVTLCTIAIIASVDAISTLDSSVEAHSLLDRQSNGASKRLLRTDVQQQKTSDEERGVSIYGDENLVKSGVKKTKMQLWLAHKKSADDMFKLLKLEDKAKTNFLFGSMEFLTWTKYVTKLKKKDAGAAMVKTLLKHYDDGALARLIAGTKFSMSPTLQALGKTLQEAQFTKWMIHEKRPIAVKTMLKSLPRDGLWAKKDKEVLASYKYFIGVT	No	No
31	PlAvh31	scaffold_252:16428-17417	MRFCYVLLLGIVSVNASISSKTPQVSTVNYLDWSLAEIRSSYPSRLVSNRLLRIHNENDEERVFGIKSIPGAGTFSNYLTKQTLAKYLKKDKNIDVVFAKLKLKTAGGELFENPKILAWAKYVNDYNTKHPDKAKSMLPTLMKQYNHEALAKMLEAAKQVKSTKIVATKLQTEQMNMWKSASVSADELFKKYKLDGGAVNLLANPGINIWIRYADEFNPGKKLTHFDTLRAHYSDELLSQLLIKAIKVPSTEKLAMDLQKQQMRVWLDNTKSPEIVFTFLMLNKGVDNLLDNPQLKTWLEYADNFRTENPSTKKVNLIDLTTVTRLYQPC	No	Yes
32	PlAvh32	scaffold_262:13519-13049	MSRYFVLVVAAAFFAVGEVVTHANEVKVSKLISESASPSNRFLRTTSISDKDEEERGALKVKVLTKLSRLAEKHNMATISKSLEHKAWLAAGESPQSKFREYKWYGKTREQLKQDPNYPRYEGFDDVWMKAQYKKKTIYTVDEWTKIMAEQAKKAAT	No	No
33	PlAvh33	scaffold_1364:737-2221	MRLLSVVLLAGYSLLLVSTADSRVGIPDTSEFNRSLLFDQYDVPTKRHLSSYKTLNDGNEERVGNTADVESLSNTLKSTTTTLDLKGWLTKGETTDDIFKLLALDKAADNILTNPQLQTWINYMKLFNQKNPKTQTTLIKTLTSHYGDKPLAMIIEAAKQTPATATFAKRLQTEQIQRWIIQEKTPDDIFKLMKLDTAGDQLFKDPLAVTWAKYVDVFNKANPDKKTTLFSAVSKYNEDTLVKMLLAAKNVPNTEKIAVRIQADLTNAWLESKKTPNAVLKLLKLNQDVDNLPLGSPIFIAWMRYTDDFNLMYPKEVESVISTLARHYSSKKLETIFIAAHKTPSTARLSNQLHLDLIENWFLNGNAPKHVFTLLQLHNTGDKLFDSPLFTTWLQYIAY…	No	Yes
34	PlAvh34	scaffold_20:109526-110998	MRLHHTLLLLGALLFARPEASSLTMESKVIHPYFPATIRSVPITKRLLRVQGNDEERVAITIPGAGKLADLLETGASKIVQTAYVRTCLLKGTSTDDVFKTLELDMAGSKILENPKFMTWALYVTKVHKDNPEEVILAKLMTRFSADTLAGMIVAAKKVSKTEGLAIMLQAQQRQVWLSAGKSTDQLFNLLKLDETGTKLFKSPQFSTWTSYVDAFNRKYPEEAVSIFSKLTKTYDDFTLAKMLEAAKKVPKTESIATKLQSQQIEAWISARKPTDNVFTLLKLDKTGTKLFKNSEFITWISYVDAFNKNFPDDAVSIFAKLSKTYDDVTLSSMLEAAKSVPVTKKIASYLQAQQNQHWLADGKSTDDIFKLLKLNDPSLDILIDPRLSAWSSYAQAFN…	No test	Yes
35	PlAvh35	scaffold_187:12433-13371	MRVHSVLFVLAVVLVATTWATALPNSPKMMKLEVVAGERVDARTPRFLRKHYNVDANGEERGIVNTLKKAKSLFPSKVTEKTLQRWLANEKAPKYALTRLNLNNAGTKLFEKPEFITWFNYMDRLNKNNPEGAIMKILLTRYTDDTLWQMITAAQKVTSTKDIATKLQAEQLRLWAKKGKLADDVYTLFKLDKVDKSSFANLVDNPQFTTWTKYVDDFSRNDPDKANSLLAKTLTTYYTNEGLYKMMSSAKNVDSTKALATNIQKGQVQNWLDAKEPLHRVSTWIGAKGTPSGSPERAAVKDYLRALNKLNSN	No	No
36	PlAvh36	scaffold_107:12012-12488	MRLICAILSAISLLGDAALIHVGAHQTNITPFDLRVAHRSYIAGTVASRGVNRRLRSGNVADIHQDEERVVISDLSKIAEKLTLDVLKLDMNPKDLFTKLRLAEAGVKLDDNPEFIQWLQYVSLYKANKGLSAFSDYQVLNLLRQAKPEDELVALFHSL	No	No
37	PlAvh37	scaffold_234:15110-15529	MRFFSIILMVTATLVAATNGFSTIVDSNHENSLTSANPIGKVHAGPNKGRYLRGDTATDEERTIKIPVVDGVTEYLNQLTLKYWLMRNKKPTEVWDLLGLSGLKGRAHLKPNSRYHREYVAMWKSKKAAKEAVKNAATTT	No test	No
38	PlAvh38	scaffold_602:3651-4055	MRLQCIVLATIFGLLASCGGVTAAVPNSKSILANPAISIESSSTQHKESTKRFLRTATTTDPEEERGWQEAYEAARVAALKAKFPIWILNKKTPAQVNSEYLKLTYPYIKHRNWKVSKSYDKLYQKIQKSLYPGT	No test	No
39	PlAvh39	scaffold_202:486-923	MRAFYVLLVAAISILASSEALSREVDSDQAQISRSTSFGQNNAQAKRFLRTNKVTEDEERGADWAYILGFWRSKADAIDVMGDWLNKVVSPAKVAKHLKVSSYDTQDVNFKALVEYVRMTHFKLKREALSEEAAMAYLRDMFAKSG	No test	No
40	PlAvh40	scaffold_106:38248-39288	MPGYGILLVVVITLLTSDAHSTATTDQTLTFTNSIVAETNTRRLLRVDKSTTDSYSFKVIDRGDNGGDVTEKTKVDTSNANNSEERTRGVTTLEKLKSSKTFKSLSRTMSRASNSFSDKISPVLSMKAKLQVWSNNRKSLDFVKTELKLDQLTGDALTKALKYYDDYVTSQLPIWKKNELTPDEVLALLGLRGLSGAELKTSRDFKHYDEFVNAQILVWGKEDLPVDDVLVRLGLNTLTGDARKRAVNYKYYDAFLSNQLVKWMKSDEDVNVVMARLNLNELSGKALLDHPNYSFYKLFMKSKLKSWATDGASLDFVLQKLGLLDRRGHVILTNPNYRTSYCENWAC	No	Yes
41	PlAvh41	scaffold_48:73595-74023	MRLSYFLVVALTGLLACSESVVAASNTDKTITSKHDQVLSNRELIDTGVNDNENRLLRTAADSDNEKEDRLSLIQTSNAPRYLYWFEQEMTPRDVRIELGLTGMWADLKVVKQSIYKGYVKYYNKHCSYYENSKKDFCRAKQY	No test	No
42	PlAvh42	scaffold_1752:215-1681	MRLYSVALLVAAVLLENLERATSFELTTADNPTVIIRSVDDHQHGVAPKKLLRRYQADDEERAFGGGAISELTTKLKSSASKLTQIFANTEKYEAKVATKLKLGDNVMNTLTSSNLQRLTDKVKHINSKNIINKASVIGTLTARYGDDVLTKALVAAQKKTTDPASVQQIQALRKDQMNRWLNSGNSVYDVSQLLKIRKDKVDIFVNGKLKVLEDYVKLVNRKNFDQMTLTSALTNAFHGEDKLGAVLKTAKMDPRTAKKATQLENSLVNKWTDQGQLPKNVYHWLQLYIDVDYAFTANNLNKFAKYVDNFNKNNPSKKVSTLELYMNNFKDAELANKIVSAMNNQATRSVAEKLQAQQLEGWVKNTKSIDYVLTTLKIEGSEGAAITSRKLDVLEEFI…	No test	Yes
43	PlAvh43	scaffold_385:28416-28030	MRLFNTTFVVLAATLFASGTAVSNADQISVSNVGVVHSSHVLAGEDKRFLRSHQMTDDEGKFPKHDEEERKGGANLFTALKLSNMQNDNVYRFRVFKRWQKNGYSAGDVFENVPKSLYDAYKIHIRVNP	No	No
44	PlAvh44	scaffold_1529:631-1044	MRLNFVVLTAVITVVARCNAVLAASPSNMDQMVGTTQNHVDIGTRFLRSTKIDDDDDSVDDDADNADDEERGGKKTWPQKFAKWHANGETADDVYQRFALEPIVRKAYKYGRIGDFDNNVYYRKWAAYSAYLKERGLN	No	No
45	PlAvh45	scaffold_677:11373-12080	MRFYHFVLLVAVILLASLDTTSASKNSKLTAPGIPTHILESSTPTKRLLRAYTDEERGISVKLPSLEQISNTFKSSKTKELQGLLKGDESIGNAFKALKLNTMRIGNPKTQFIETEMVVKLFSSTNFKIWSKYVTKVSKVKNENPEAAMLTALTNVFGEKKIATMILLSKDSWKAGSVAKKLEKAQFNKWFSERKRPDTVVENVLGVKFVDINLNPREKQIWEAYETYSTKRIANY	No	No
46	PlAvh46	scaffold_252:15470-14802	MHSQLITLVAVAILLAICATASTTITSQNSLFNDRQLVAKQNTEIAKRLLGTYITAKAHDEERGIPGLDKLTSKIEEAYNLKMWLRQNKNVEDVFDLLKLNEGVDRAIFSPKLKTMSKYVDMFNHKYPDNQKSLLKMLRTLYHEDDIAAALASMEHSKRARGTVKELETQMLQSWLDDKKSVHEIFSLLKLKNDDASAMVSPNLATLSQYINLSNTKKSPAAN	No	Yes
47	PlAvh47	scaffold_632:576-1643	MRWQWFVAFGVIATATAVDAVLESRITGRRDSTTQRVLRTRNSVNAGDFGGITVATDKVEERGASIPVEKVTKSLKSTDNLDNGVNKGESADDVFKLLALDRTADNILANPNLNFWIQYMKLFNKLNPTKKTSVIETLTTHYGDEGLAKIIEAAKLTPTTAGLAKRMQTEQIHRWLVAGNAPEDVFTLLKLDKAGTGLFEQPQVVTWAKYLDNFKKENPTSQTTLFSFLKARYKDEATLVQMLIAAEKIPHTKSIAVRVQAEQTSRWLRKRKTPAEVFELLKLDDAGYSLLTNTLFNAWVKYTDDFRKIHFGTTFTTISALRKYYSDHALSIMILAASRSPSTSNIAIRLHTEQLR	No	Yes
48	PlAvh48	scaffold_1521:1408-2886	MRLYSVVVLSATTLAVSVHRTLASDLKATTHINNFWGLVDNRYVVPTQRFLRAYKTTEDAEERVGGASKVTNWITSSTSKLNDFVKLKPGAKLLKKYQLLDDVSAALTSSTLSNAIEAFNLKKPKKKITLTGTLSAHYGELVVAKAIVAAQEKAKTPEAIKRAKTLSDEQFSTWVNSGETVESVFKKLKFSDDGSNVFSSRFNVLNDYITFYNAQKSEQKTLLNTLTTAFDGESNLVSMIAASKMDLIDRLNARSLESALFKKWGEENMQLEPLMTVLKLDNGVDTVFSSANLRTFEKYILELKKQNPDSKVSLLGTLTAKYGEVGVAKALVSAKNDRATEAMARKLQREQLEGWLKNGKSVDDVFTLLKLKNDVYSRSLETLKAYITLFNNGKSQDET…	No	No
49	PlAvh49	scaffold_632:7908-9362	MRRHSFMLVAVALLVNVNAAAQSHINADNIDVLNTPQILSRNYKSNVNHNDDEEEERMISIPIVEKLTNSLKSIDDLDDWLNKGTSVDDAFKLLALDKVGDNVLINPNLKAWMRYIKLFNLKNPTKKTSVIATLTAYYGDKALATIIEAAKHISSSTTIAKRLQAEQLRYWVVQKRSLDDVLGFLKLDEVGDQLFTQPQFFTWVQYVDDFNQANLDKQTTLFSALKTHYDEATLVAMTIAAKKAPSTEGIAIRVQSEQTNLWIHDNRSPSEIFTLLKLNEGKPFTNPVFNAWLRYTDEFNMQKIEDVKNKITSMSTLRKSYKDIELAKMILAASKSPDTANLSKRMRSELVREWFRNVKPPEFYFKALKLEKTGLRLLERSLFSVWKDYMDFVKMMDPT…	No	Yes
50	PlAvh50	scaffold_1494:2172-430	MRIPCVVVLAVVALIPGADPALANAISTSKLMDVPTVRLLRDHDFPNKNDEERAFGLNSIPGLEKLKNVFRSKITPGTLLNWANKEKSPDFVFLKLKLDKTGNKLFDNPDINVWAAYTNAISKANPEVAMITTLKTRYTDEVLSQMIIAAKKVSSTESVATKIQAGQVHNWLTMKKSPDDVFQLFMLNKAGDDLLSSPELAVWTTYMTAFNKENPMKKTTLYATLAAHYSDDAISKIVEAGKGVKRTGAIGLAKRLEATQIQTWLGSKLTPDEVFKLLKLDEVGDDLLASPQLNTFANYIKAFNKDNPDRQASLIAAMTTSYTDGGAVKILEAAKKVPSTAKIATNLETAQFQHWLNTNQDPSKVFKALSLDKAGENLLSSPQFTKFTKYTDDFHAKHL…	No	Yes
51	PlAvh51	scaffold_842:10514-10897	MRLYSVVATAFFLAFINTVSATADSEKNKLAGVISSDKAFIRSSFTRQNDGKGDRILRVAKTDSDENEARGINLKFWFWKKIGKTPGSVYEKFFTSKNMNADEIIASPKYQIWQDFKEWFYKPKKVTA	No	No
52	PlAvh52	scaffold_1586:1025-1804	MRVLFIILLLGILSNVDATSASTNAKFTPLTFVVSLRSRTDDEKIVPMKRLLRTVKAADEDDENDEERISNADKIDDVFKALKLDEAGEKLFENSNWKVWTTLIAQTKNNDVDGSILSSLTRRYKNDGVTKLLASAKNVPAIAARLEIARLNRWVNANLEPDDVFRMLKLDEATDKMFDSPQLEAMTKFLVLFNIKKPRQETTMLQLFNKYYGGEEAFLKILVSAENTNSAGATKLKNEMVKSWLDQPSHPANIFKKTQA	No test	Yes
53	PlAvh53	scaffold_632:5488-7620	MRLSCTLLLTVAALLASSGVSSTAAESLLTTPDIKVLSHSLVYSAQNTKRFLRVHKFVKTVDSEERAISAPSVELLQGWIKKGLINDEVAGLLSIGTKADDLLTGSLLNAWVSYVNVFNKENPAQKMGMIPTLTTRFGDEALATMIEAAKKIPKTEVLGKQMQAEQIQHWISAGNTPDDVFALLKLNTAKSLLFDMPQVSSWLKYMDDFKKTNSGTKLSAITTLRKFYTDDKLAKMIVIASKNPRTADAAKQVETEFLRTWFNSMKTPTDVLRLLGVEAAKTSLYPIWTKYIDLFNKVDPRFKMDMLQVWLKNGMITEDTFRLLTLGNAADDLLNGSLLSAWASYVKLFNKENPAEKVSLLAVLTARFGDEALATMIEAAKKLPKSSDIAKQMQAEQLR…	No	Yes
54	PlAvh54	scaffold_1960:263-1009	MRSLFLVILAFALLLVCSKAIDDTTRLNQQAVNYKHNLRSINAIDSVQDDAHSEERIIGITPKWLTKFRIWKLKRDATWEMNKTPEQLQKEVDKANKKLVKESKEYQSWMAARLTPDKIYMKLGLQKMEGDVTKTPNFRRYEAYRKVYENTASDVKASGWMKNWLVNYKLGRLESQAISEMKKADEKIEKEMKEYERWMKEGFTLEYVYEKLGLLKLGVKASESKNYRHYEMYMKFLEERLSGVVNTTT	No	Yes
55	PlAvh55	scaffold_522:21093-20260	MHSVLLLLMMVVIAPLVCVKAAPLLVNQDHVNPVALELNDISSKIFDITGKDDEERGMSVSKVEKVKRWIMSNKVSSKALQRWINNKKPAEDAFMRLHLDETGEKLFQNPPFETWIHYVNTFNAKYPKKAKPPITMLTVEYGDKTLAAMIAMAKNVERTADIAANLERAQIQQWLSNRKSVDDVFTSLGLHVAGDKLMENPMLKTWVQYMKMFNKEHPRQQTSLMETFKKHYSNIDLVSIVDAGKRVTGLATTAKLMQVELNQFRLKTKETPDNIFKL	No	No
56	PlAvh56	scaffold_412:27334-26426	MRINHIVLLGVAILSGIYASASLVPMHQTTIGQSSRHLRVGKERVDNEERNIASLNRLMRMANSSKSKITDKVNIQSWQKQEKSADEVFVLLKLGRPRENLFATQNFKTWLRYVDTTVKVQTKSAMVSTLVARYGDEGLARMLQAAKNDPRSNKVVTMLQTEQMWIWITNGKTIDDIFTLLKLDDGVDKVLTNPTLSAWDDYIQFYNKNTGKKPTSMIHSLMVFYGDEAIAKMLEAAKKNPSTNKIATELQSAQFSQWLREGAKPAQIWKMLNMNKKTWMTNPDAEVWRGYLAFYKLQKSRAK	No	No
57	PlAvh57	scaffold_1327:3893-3501	MQLSYVLAVIATTLLIASEAVATTTDSNSAKLSQVTPSGGPRQRLLRTHPLADVDDDESYDDEERALDKSAMKAMRKAGKTARDYADDLGILSKIDDAANTGRGMHQLMGTDEYQKYVKYYNYLKDKKRGY	No	No
58	PlAvh58	scaffold_1181:3662-4342	MRVFLALLAVSACFASTNATESTLSNTHTIKDIHVEGIATRSLRNYDMSELDKKDNASDEERGVFDVSKLDELMSADKIKNALKNVDDQEALFKTWFADEATSTAVLARLMEKDKIVANMPILSKYNDYRTRHAYNTVLDSWLDTKTLDEISTALQSYNTATMKNQFRKWYEQRIIPEQFTTALNKIENPAKRKGYTALEFYYKLFVEKEDKIAAAAQKAAVTDTLG	No test	No
59	PlAvh59	scaffold_1469:3528-4439	MPITANETLFLLVLIVLALVNVSSVNTHKARTTSNFQGFVRSRVNGQDFLTPNRLLRVHNTKVRTSEERMINLGASVDDMFSLFKLNNGVEKLLANKNLNDFIRYVDKFNLQNPGNGASAIKSITGAYGDDVVAKTLQLAKKNRETDSMAEKLLSDQRQMWLNNKQSPDSVFKLLKLDDAANNPLNNPNLDVWMSYLHLFNYHTRNQNPVMEQPNMIKTFTAAYGDDALAKMLLVAKEDPATKNIAEKLQVAQFVHWASNKYNPNRVYDTVFKLDPLQGKKIPEPYQTILNQYLAFYKLLRNQK	No test	Yes
60	PlAvh60	scaffold_97:65737-64967	MRFQVLFVTVFALLTCSNAISVTDRPLSDPSYSTFNTQRRSLRTDKAADEVDKSMEERNVVKWVKVRIWLETGKTDEFVLTKLKLNGMDDATMKIQKNYKYYEFFAEKSLEYRINRWLREDTTTWNVWKKLGFTDITERGQLKNIVNTPNFKIFERYVNDFDDMIQRRVRRGITVPAVMIERGATDVEIYVRTVIMAKAGREDDYAKILLGLTLPNYPSVSLKGDALRKHEGYNLFETFQELKNKIAEAAKAANTAS	No	No
61	PlAvh61	scaffold_581:13295-12864	MRAIYVLLVAATSYLASSAALPLAMDSNEAQISQLTSFGQNNAQAKRFLRTDKVTEDEERGKAWANILGIERTKADAIDVMGDWLKRVVSPAKVAEHLKVSSYDKKNENFNALVEYVRMTHYKWKGEVLSEKAAKAYVKSMFKR	No	No
62	PlAvh62	scaffold_1393:1633-920	MRLSLVLIAFSLIASCGTLATELNPVLSTTVAVNSVRSLRVANDEERMFEALVKSMRTTFWLETGKTDDEVKKLLKLDNLSESALKSAPNYKYYEHFLYARQGRKLEDWLRDGVSTKRVWAANHLEGVPTSHLKDNEGFQLYLRYATMEDDKLFKLKREDKDVVIDYSSTAGELDAKVDMWVSLDRPSWYVREMLNLDSRSYRATRASANYQLFKKFEYGIEGRKLKRWLKDGIPPII	No	Yes
63	PlAvh63	scaffold_567:11765-10314	MRFHRIIVLMVVLILVVTNSCSSSVPPDRTDLTARSVLVMPHPLAAGKSPTSAKRFLRSYESAVHVNAGESEERVETPGLPAKLAGVVSKMFRSSSSNQEKVAIQGWLQANAHPQKLFNTLQLGKTTARLDTNTDFLLWFRYAAAYRAKEGTRAFSDMDMYYLLLKASSANDVEKILQSFKGTPGLKKLVNSIHKSLSGSWIIKSLKSKESPTMIFERLHLERAGAKLDESPIFYQWLKYVDIYCGMKGDRWFNDIEMLGLFRKTMPEENVVTLVHYLRRIPGLEKHADTMQGFIFAESKTSHNIMSNVWLKTRESPKEVYNILQLTETRKGAFENNERLFQWLRYAKLYRDTVKDPSFHSDTQLRLFLERQMPLKSAAEFASLYQVIKEVPDLKTVGE…	No	Yes
64	PlAvh64	scaffold_647:2324-1929	MRFSYFLLVVATILLASPDVVCAKQSTVASAKAATQLNSVNAGNTKRFLRSHKLIEDDDSADNAEKEERGLSLGDFMKLENWLKEGHSPGQVKVLLGVTESTQDATLLKMARKYSKMYKREYSIFNGSPYTG	No	No
65	PlAvh65	scaffold_162:51223-49760	MRLCSVALLVATALLASLERATSVEFTTADYSTVIIRSLTDHQNDGAAKRLLRRYNDNDEERAIGGGTISELASKLKDSVSKFTKTLVNSNKYEAQAAAKLQFGHITDTLTSSNLERLTKEIQQFNSKNIIKKVSLIGTLTAHYGDDTLAKALVTAEKDATSPLFAQQIQGLRNDQLTRWLKGGNSADDVFTLLKLRDDGYKMVISRKLEVLDNYAKLVKTKNSDQTSLLATLIKGFGGEDKLGTLLQTAKTNSRTREKAKELESSLMSKWAGEGQLPANVFQWLKLYDDVDNAFTADNLNKFVKYVNDFNKENSRSNKAAIEIYTNSFRETDVTKKLVSAMNSRATRTVAKNLQAEQFQGWVKSAKSVDDVFTILKIERNENAAIISWKLDVLEKFVK…	No	Yes
66	PlAvh66	scaffold_541:12639-12163	MRLLYVVLFGAATFTSVDASVATSYSNTATMAQDSVPGSRLLRTSATTNLDSEERVAIKVPSSITNELVGGVVSKITPAITSKFATTDDELVKLLNKGVLPKDVFRGTLNLHNVDDLFANPSLNTWVNYMNAFNTKYPTEKTTMFKTLTDSFDDKSCRK	No	No
67	PlAvh67	scaffold_115:23726-24262	MKSAPHTRVLYGLLLLTAAAIFVSAGANFVSTISKVETSFAQSQLVIKQNEIRVRRFLRGNDKTGDNGDRSAGDEERTGAIAVLAHKILSESSRKAKELDKVAQNGKTLKRLDAFKIEQVEKDAFNMQVMFESYMLRKMDPDEVKTALSKKYGLAADDLITKYAVYCALEKANRAFQRI	No	No
68	PlAvh68	scaffold_1019:1068-1565	MRLNSIFLTAAVTLIISCDVVSAVTGNKPSAMISPVAVESVDVAPMKTTRFLRSAKTEVDKSDNDEVPEERGFSMLTPVDDLLSSVKINEAVALQNINKRDDELMQKLRKNPSWAKQIQSWKQQDLNPTAVAKLLKQYPSLSRKYSTEWNAWRIYAAQYLRLSQGL	No	No
69	PlAvh69	scaffold_985:1486-998	MRFVLWIFLVSLITFISSVNAASAIVDSEKIKASQLTERDVDILTRLLTVESSDAAKRFLRGETKKDLTTANDDSDALNAENEERGIIPSSVTNMINKVKNGWAKWKANALEKAFQHMMKNGETPTTLATRLEIGGAAEPRYQKLYEKYTAWWINFHTTAGTR	No	No
70	PlAvh70	scaffold_1049:6121-6492	MRLGQFLLLVGFAFAVCSVSITTATKDATITHGAFSSDNGPVHESQRYLKGGNKKMTKVMNAEDEERVVSFKQYLGIFRLPGNFPKLPGLQQLVLLRNKFGKKAGAVLNAFQKLRVNRNPNAQM	No	No
71	PlAvh71	scaffold_1057:7935-7507	MRVTYVLLAVIAVSTLNTATNAEQSSISKKTSLNLVNSIDAAFDNTNDNDKRFLRSHKAPNDDDSDVDDSDVDNSDDDEERINASKLSDLVKGKTSSQFTHWGNQKLMPSRVWDKLKGLSEKDRQMVYNWYYKDIYRNGNWRR	No	No
72	PlAvh72	scaffold_1067:8326-7940	MRLSHALMMIAASFLLTTEVLSAAANSNQDKITKMASPGGPSHRLLRTVPGYDENESEERASYKDFSTTDKNILKTLAQELGFDLNAAMKNTSIFHKIKPSDLQTYHNKLEEIRQKYKRHKPPMINYGD	No	No
73	PlAvh73	scaffold_1159:6170-5652	MRVSHSLMVVFALTFYSCSNASPTTKTTTDTNEAITSSTPLESLRSLRGIQTDDDENLRTHKAVGTDNNDGEEERGGGNWFNKFRYQSEGAHGAEDLNQVTMADNFLKNNQQLFNAIRSDQAKRFETYAIWRGMKYPSADIKTAMIDHGFSKGEYEAFVKEYKKFKPHDLRFK	No	No
74	PlAvh74	scaffold_1199:2227-2724	MRLTFILMAAVSTLSVHQVPVTASVGSDVALTGVMSLGFLHLVGADQSVNDQSRLLRGNNIAEGDKEERSFFEIVQQLMAKSVVYKMVKSESFSALDKVDDLAKLNRISVATDDHLASVFKFADNANMKPSDLVTHMKTFPEADDAIITKAVDMYTKYWNRVHNVD	No	No
75	PlAvh75	scaffold_1237:6123-5599	MRLSYLVLLVGAILTTSSAASNENRLLNTDPNNSIESKRFLRMQPVSTTENEGKDEERFWNKIVVSKLEDILTNTDDKQLIKFATWKKKNVTPADITTHIRAYMPHDERYWELGLMYSNYLNGKKQTVTDNRLSDEKLAEFKVLDKSQVAAKNSVTSTEEGAGNGMSFLWNWWTS	No	No
76	PlAvh76	scaffold_1253:4173-4946	MRVQSILILIAAVSAAFAAADSTTGAVATVQSNVEVSSRVLAANHKHVKRALRYTPDKLDSDNKEERGGIGADKVDDIVTKLDDAVGKTKKLTPKWDALFLKNLDELSGKAALATKLNDKYDDAIKLSLSTLKQLDDVETRRVNDIATYSKETGKSMRREIEPFDGIKIAPAKFLESHVGRENQLFGKDGSRLLSAAVVSRPKNQGGGDVLLISSSNPNKGDWLLPKGGWDKGEDVEKAALREVMEEGGVRLMLNSLV	No	No
77	PlAvh77	scaffold_1260:2085-2567	MRLSHALLVAATATLFASGNIAADPGRSAEVLVVTSPELIGVDQAVGGAKRSLRYHDNKDRAEKEEEEEEDEGEEGDDVGEERTKGAPAANLFTTKKLNEMVASLKRGDEASLNQVAKRFERWQKYEYNTYNFPRTVRDSKYDDLRKIYHNWLYNGPGAFI	No test	No
78	PlAvh78	scaffold_1308:4735-5274	MRLPYILMAAVSTLSVHQVPVTASVGSDAALTGVMSLGFLHLVGADQSVSDQSRFLRGSNIAEGSKEERGFADIAQQAMAKNLVDKIVRTKSFSSLEKVDDLATFDKKLVSSLEKVDVQANYKKLSAAADDYVASMFKVADDVKMKPSDLATHLKDIPGVDDAFLNKVVGMYTKYLNGVL	No	No
79	PlAvh79	scaffold_1326:116-577	MHISELMVLGMVIAFVLSNAEPVVLDSRIPREASHDQTFSSENHTDVRRYLRARSDLESEDNQLAGKNTRDRDHDEERDIIVSSDNRLQYRAYKIVKWVQAELYTLTPTKVIEIFKLREMPRRQYVLHMTFVQFVRRKCRAGLKWKRCQERVFQ	No	No
80	PlAvh80	scaffold_133:32527-32051	MQTCYILLMAVATLLAGIEAATISDNIQATKLTSTQEVEALNAVHANGNNQRFLRSRTANGKTEERSTINMATIDESVKDVLGSLKSVKVVDDNFSTKKKDLFEKILQTQKLKEDTLSRQQGKDKVNLEVLLSFFFWDKLKKFDKNEIANAIQKKRNIS	No	No
81	PlAvh81	scaffold_1351:4744-5295	MRLSSILLLATAISCLVNSNAALITGTVDQNSIRMTDDSGLVNDIIQSNGNENRFLRTREAVDEDSDDVGEGSDYEERAALDRLVSDLSGNAVGAVKKLPRSKSFTASNPIEDVEVLEKFLTFLKGENNKLFKYIHEQMKVDKVTMRDMLDLPKKMKTMSMEQLAEDKNFLLWIHFKRYIDQSH	No	No
82	PlAvh82	scaffold_1427:515-769	MRCLFYVAFAIAVLTNNDVVGATNEAQLSSKTTPDFVVAIDSRKRFLRVNREQDDDMTSLFAADEERMPSGLEKWPRNSKLGSKT	No	No
83	PlAvh83	scaffold_143:38068-37661	MRLATVFLTVSLLTNAWAVSTANAFKISRVVPPSHTQSFDSVQDIGRSDRRHLRTIDKDGEERTKTLDELMKLDDLIEKETAHIKNLASTFADMNTRGKEAIDMYRIMIRNKKPENIAKKAGELHAKYLENPSAYH	No	No
84	PlAvh84	scaffold_143:19028-18759	MRFYYVVLAVVTTLLSSTNAITSDVETNQILQTAPKIVGATQVGTVKRSLRIAEKEVDSLDSLEDDSLGSLEDNEERGFGVIVQQLESLA	No	No
85	PlAvh85	scaffold_1435:3542-4105	MRVCYTLVVAVAVLIARCELVSSTGQNKLAAADEGYTVKNSETAITSKRFLRTYDEEERIGIKIKRVTAPNSFTLTNNNIDDVLNIQRANQLLSSRRANKLLAKKKLGGWLGKWELNRVLNGNMEQKKKIFAKWRRNGRTAESVTDLIKKSDPSIEKKYRFVYVAYEGFQKSERKKPIIGNKRKRGET	No	No
86	PlAvh86	scaffold_1461:4036-3644	MRVFLFLLVVSSTVLASSDAIVATPDFTKVSKMTKFDHQQLADTRYLRSHDTTSKGAKHEEGEERIYGSALRGISYAAEKTGLTNKADDLLLQAWKAEGKTTAQALEEMGMKNLRPGQMNSRLQQLRETPT	No	No
87	PlAvh87	scaffold_1483:2764-3228	MRVCFVAIVAAAIVLEAGTASPDANQLTMIASIDVRSTTIDNNKRFLRTHKTTNARTTDDEERGLFGDFAKSDLKKMLKSESFKLEMFEKWDAHTMGYIREKLGISPKNTRWESLFLDYINVYKKAGDEVVRHSGNANKVAFSNKVTARFYFTNP	No	No
88	PlAvh88	scaffold_1489:874-1281	MRVTFVLLAAMAIITGSAAIDAESATVSTKTLMGQVSALDTAVDETNGKRFLRSHEAPKDDDDDIDDVDNKEERINATKLKDLIAGKTSSQFTHWGNQKLSPSKVWDKLEGLSEKNRKMVYDWYYKDIYRNGAWRR	No	No
89	PlAvh89	scaffold_149:34400-34780	MSINYILLTIIVIILATGNTQAADADAGTRHLRSVDKTDAQDEERANLFEYTFFDKLFKGRLPEQFEKMRTQPASRDYYFASWRQGWMSYVDVIEYMEKQGLPVEAISRFLAAYDAYLLKHPFLTRS	No	No
90	PlAvh90	scaffold_1617:1199-705	MRAYLLLLLGVIGMFTTISAALPSKVKLQTPAIQSTDRFEMALDSQRLLRAETKTDEAFEGDDEERGAMDVLKKLLTSTKQWLQDKKLAARIWYNALSTKLDGPAKKLVEDGVDPNRVYEVLKLNKDKNRYVGDGVVNTGEYILWEKMKRVKELADRNWKSKYTS	No	No
91	PlAvh91	scaffold_1619:379-978	MRLSSILLAVSAITLVANGNALTDTEETKVSKTVIANLDLSDANLINNDSKRFLRGDVDNNEERLSGVNMFNVERIKQAVDDANYAKTLFRRWKRYGVEEGATYTNLYSMHNLETDGKVYNLYKDYVKWLDTHHPLDPTSITKNMFDKAKITKALKDPTICLEDGSVISTPWSTYVISLKAWTSPPLTLCIASTRNTLPG	No	No
92	PlAvh92	scaffold_1727:1107-769	MRFTYILALIIAASLHASGTALRATKDSKAVAENMASPAIADATRSDGRRQLLRVDENAAEEEERMFNRFGKWLQKQSANWKQSRHAKKVAANRARYKRMQENIIAAGGVPRV	No	No
93	PlAvh93	scaffold_1768:314-844	MRCLFYVAFVIAVLANNDVTVATNEAQLSSKITPDFVAVNRIDSRKRFLRVNREQDDDLTPPFRVDEERTKSAGIKITKELKNKNHNLKKLAIVAAKVQANPQRLAAVAKKMKVSPPKASPQLNSVEYGKFARLFNSKQTPEKLRKLGLMKPAMLTKYEDFYKIASTKGLNSLKAGA	No	No
94	PlAvh94	scaffold_186:13370-13816	MRASYVVVLAVVSIMASFGEISATTDKSELLKVNRGMATPSIESGHDTRSRFLRQHKITDDTGNEERAITTGTSTSVSDELLKAAEKFASKLTGQKAVFESVKDMPVLVAWQHLQQYTGVKWETRLDLLTLLKLPLDERQLVLGLIKNA	No	No
95	PlAvh95	scaffold_1866:2494-2183	MRLSQVLAIAAASFLFASEAIAVTMDSNQAKISTVARGGPSQRLLRSYKKPVEDDFDDLDDSDDLDDTEERGRTIHDLATKWGHSVESIKFGAVEVGTKSGKPP	No	No
96	PlAvh96	scaffold_1892:1103-750	MRLVYTIVLVIAVTLCASSAAVPVTKGSKGMVKNTASLHVVDSIHTDGDRLLRRVENSDDDEMDEERTLGDVKSALSKLSPAKALAKLVHTRKIRKFTKEEIAHAKWLEKMRQTIGKD	No	No
97	PlAvh97	scaffold_192:34752-34261	MRGCFVLLLAVIVLLASTNSVSGSTVKLRTPQNPIQVETNNERVLREDVKTDKTIDTGEEERNALTNAITNFSKNSKALIKHQRLVARLKSQSRYVYTDSIAAKLIARKISPDDMVNALQLTIKANRWSPNGGNKAVYKLWLSYFETYTTKFPKWKPTYTPGQL	No	No
98	PlAvh98	scaffold_1992:1772-2023	MRPHHFVLVVAAILFVGATTSVAIDAKIAVPDFRPFTTEQNSASTKRLLRAQVASEENDEERAFTGLNKFTASLKASTSKMAES	No	No
99	PlAvh99	scaffold_203:17633-17106	MDKQFWIFLVGLATLVTCSVADLTTGSDLKKTTIFANDDDTLAAKRFLRSEGTTSNDDSTVANKKNQAFYNIGSEERTMAGRIMDKIFNAIEQFVGPDKTNKLRLEFLNLMHTFIYKMGFLPDDVYALAREQTNVIKRQEFERVAARYQVFFYFKTKLRIVWARSNPVKRLEICQK	No	No
100	PlAvh100	scaffold_2055:1770-238	MRLNQLLLVAAVALVAVSAATEYRQVKYSAETTPDAVQLVKDTRERSRARFLRFREEEKERDDLNSVDEERQVLTDLTNQLSKMMGLNKGKVKDVLAAAKSPKTNNLDDVLAAAKSPKTNNLDGVLTAAKSPKINNLDDVLTAAQSSKINKLEDDLMASIKNDPIASQFVNQFRKDNWDSELLKMKMGITSTTALDSNRYQAFKLLLRLRDYDEVMKTKDIGQKLLVKVTDDDLAKKFFNKFIDEKWPAEKLRTQMGITKDTVAGSAKLNSYSVLLQSRMYFDTVMKSTTPAMRKEGQSILAKVDENPLAQKYFGQFMDDTLSQEALRTALGLKPGGSMKSKEFETAFLLIQAKAFNSNFDNAINPKTIQEKLLDQVNNNQLASNFYTRYMTEKWSAQK…	No	Yes
101	PlAvh101	scaffold_207:43022-42693	MRVTFVFFAVIALSIVDAATNAGPTTISTRMSMGLSQSVDALGNPNDKRLLRIHGEPEDDDSEDSSDEERGISLTANQIANLINGRTSCGRKFPSQYGKWHVSELYISAL	No	No
102	PlAvh102	scaffold_2082:1007-1369	MRITFVILAAMAVITGTTATNSESTSISTKMSTDQIHAIDTALDDVKDKRFLRTNRVPEDENEERLNRQALNNLLDGDVTHKFRKWKVKGYSANTIYRKLDVSTHSDRLWIYNKYVKYLNN	No test	No
103	PlAvh103	scaffold_2089:548-1024	MQMYHALLIAAIVLLGGMDAASAAVDVKMSGMMPSNPSPRAVESANRESTTRSLRQNSKVLDDDVFASKVATLEERGIFSTLFGKTLDLKTVSDDKLAKLLNDEKARVKAFKYLDNHNVNAQAAYIRLGGPNMEYGSTRHEFWKAYGRWFEVKYPDVGR	No test	No
104	PlAvh104	scaffold_211:15694-14843	MQFHYFVLLAAAIAFSGVDALVSTNSESTQAISFTADKENMPVKRLLRTSDEEERMSVQGVKTWVSGFLKSDKNSKLVKQLSSDDKAKLLTKLSSKDKTRFTKQLSEKFDPDLPPHLQKLAGQDVGKAFKTLGLNNVNSVKDLFSGQKVTKLGNVDDFFTSQQFTTWTGHIAKWNSGSKNKEMSVAKYIRGELGDKKTAKLFAKASKSSNREVQEMGQAYQNGLLKEWIKLKPMKTPDEVTAISKSLVPKYTTLYNNAREAAAKKRAGGEKFLVRRPADLSVSV	No	No
105	PlAvh105	scaffold_216:35538-35894	MRIIFPLTTFLLATGNALATDAGMRHLRSADNIDAQDEERVNFKFDFSWWDNFAHKLPTQFEEMRTKPAHLNYIFESWRQGWTSFDDAVAYMTKEGLTEKAIDQFLTAYKLYIKDHPFI	No test	No
106	PlAvh106	scaffold_234:39950-39462	MRFYYVALAIVATLLSSTNAITLDGETNQITQTAPKIVSTTQMGTVKRSLRIAEKEEDSLDSLEDSEERALGITPQKLKELAKQKHKVLAVAMDDLDDALKSKIVKIMQKQDISQKRFATKLGLSSVDDAANRNWAFFKAWKDTFRAGKKPKKIPEEMIGGPL	No	No
107	PlAvh107	scaffold_278:8630-8274	MRFTYALALIIAATLHASGTSLPATKDSKATIEKIALPAIAVAADVDGGRQLRRVDKNTEEEDEIEEERFLNKLGKWVQKQATNWKASRQADKLAKHKARADRMADNIRLSNGIPGFGS	No	No
108	PlAvh108	scaffold_282:31367-30954	MRQVSYVLFVAVLTLFATCSVASVPTQTKLDKLSFGVADGQHQRFLRTQTGTDNNNDEERRLQNKIPPTVVKDLLATESRRKSAFEAWNEANVGVKGLAKSLEVKATRVAWFNDLMNRNKKEQVKLLKHYRDYLQRWS	No	No
109	PlAvh109	scaffold_287:1444-1172	MRFSYLLLVAATVLLASPDVVCEKQSMLTSVQESAHPNSVDAGNTKRLLRSHKFIEDDDTADDAEKEERGATASMTDIDDKGWTRVNIQRP	No	No
110	PlAvh110	scaffold_334:32507-32232	MRRSYVILAAIVHLITSTESAAVTAGNSIQFEKSTESAKDHRFLRAHEVAVTEERGMPMTAKIKEKLLKLKLKIMMPGIKKALGDVVEGIFK	No	No
111	PlAvh111	scaffold_361:17220-16846	MRPSYVLLLTTAVFLALGNALPTEAETARSLRSHQLVDANDNLEEERGGFTYKFDFNFWDDALRSLPEQFQTMRNFPENFKNVFASWKSGFVSLDEAATYMKDQGLSDKAIAQFKEAYNAYLHHK	No	No
112	PlAvh112	scaffold_388:20571-20966	MRFSYLLILSAAVLAATHETALAASILDDNKISKGATSDSVVVVESLKPKRLLRSHEESGEERAVNWAAYNKKWVPKVEKWVKEGMLPSTLKKLYKAKSDRGMDALRQHKYDLFNAAFLRKYPGGFNLQGLN	No	No
113	PlAvh113	scaffold_390:2653-3105	MRLSYTVFVVVAALLSSCNAASVDSIKLPTDEVRQTRNAVLTNDNRFLRNSDTNTDEEERAINWSKLFDFKKLFGATKKIPVKNEADDFAMQTVANMIGNKKTRNTMFTQWDLYTIKNIEEQLGAKILKQPKVQRLMKEYNDHRAKLKISP	No	No
114	PlAvh114	scaffold_406:1464-1856	MRVTFVFFAVIALSIVDAATNAGPTTISASMGLSQSVDALGNPNDKRLLRIHGEPEDDDSEDSSDEERGVSLTAEQIAHLINGRIRTIFSEWSNAGHSRETVKDAMKALFESKKLTEEQYKDVVRRYNDVA	No	No
115	PlAvh115	scaffold_426:2896-3297	MRLTSMLSVTVAAICFVACSATADFDQAKVLMNGSPVHSHVSIGRRLLRTHQENGAIDEERAPTINYNVIGLTKKKEAMKLADQLVDNHRLAKAAYVWWEHNGHTLTHVDDFLKLAKLKSVKNFDQLYNGYVIH	No	No
116	PlAvh116	scaffold_45:14302-14568	MRVYLALLAASAAFTSTNATESTLSNTHPIKDIHVEGIATRNLRSYDMSELDKKDNGGDEERAGVIDISKLDDLLSAGCEKCRCLGERG	No test	No
117	PlAvh117	scaffold_479:22004-21579	MRLLMWVLLATLVTLLGSVDSTSSTIATTDATHNIKFVDNAAADTHNTYVKRSLRSSNQVADDEERLSLPPNIANLLTQAKDAFKQGKTKLFDFLSKLYQRWATRNYKPTEGIPEPVRPPGAVPVPDGLPQPARPRNAPPAT	No	No
118	PlAvh118	scaffold_49:37689-38219	MKKAHYVLVAATAILLTSCNAALIPTLTKITSPDLVNSIDIRSADPDSNRSLRTGKIVEGENNLDQGEESDEEERGLPPGVPKKVTSTLSKWAQTTSALNKIDDEVTKIAGCKAFYKDLFKAMAESGKTPRNMSCKFDIIGKVNTMKRAELLYDGEYMLWLTYWRWWGKNIAKKKTA	No test	No
119	PlAvh119	scaffold_492:17045-16695	MRLIYVLAVATAAILHATGTAHATTKNSRILIDDVASPAMVNPTQKDDRRLLRRVEKSAAENNEERSFKGFGNWLQKEIQQSIPFTKAWRKHRVINKYREQAKTAKRRRENFEYASG	No	No
120	PlAvh120	scaffold_495:16424-16954	MRGLICVVFSIAVAFSTSSEAAAATVESSSIELSSKTIADSPLHPLHALGSTFTKESRKRSLRINQAADGDTKVLSASDEERASKVLKQVTDKLKTTSAGKRLKATGKEMKKTVKKIPGLGNLKKLRLYRKYSGLYKGGWTPNKAKEAGKIKTTEEFVQYQAFYQAAGRKSGKVHHI	No	No
121	PlAvh121	scaffold_5:6506-6916	MRVLYAFLIITTLFTTSGAAPAVKNSEVVKGSSMNKDGRRLLRSANTADEDGDSNHEEREGLFSLPEELEELVETHHHIREMFTKWCLEKESPEEMAEDAKPGTKEAAKAELYKKFIEYQSRKSETEGKHKMLECNV	No	No
122	PlAvh122	scaffold_517:17763-18086	MRLSFILLAVVTTLVAYSEARSLRQDLTTGVDTPAKDSTDSEERLFVVKTVLANTAETVAKVEKAAPTKLSAKDKVLNALAKLLPDTSDRRFVYENDRWISESYFKHD	No	No
123	PlAvh123	scaffold_52:59931-59227	MRLLQAVCLVTTVLACNDIVAVAATDSTSRLRLSNKARNCETLTTAHNGGTGKRFLRIVESTNVNMTGSTNGTLTFTNDSKAAQPDEEERGLTLSSSISTLVKEKVPIVVTNLLTGNKKQNALAKLRVKLLESLPPEQAANLIFLKMPKNTPAKLPSKLPKGIKGFNFKIPGVSNAIIRLKMEIWYYYRYPPSYAFKQLGLVGKGSGEALHAHENYKYFKAYFDAWYESQKHLIF	No	No
124	PlAvh124	scaffold_55:73335-72835	MRYAYFVAMTFLVLVESGAGAATLRSMTTPESPRIAFDSVPNKESTSRHLRVDDDLSLFKNEERDKSSELVSKFKTQGNTMKKLGVTAEKMKVQKLAAARRKFKADALKMKEKLNSMELDNFARLFKGKFTPERAMSTGKLKNSKQLDKYKDFFELAKLSNSLKVGA	No	No
125	PlAvh125	scaffold_552:15669-16139	MRLLLWVLLVTLVTLLSSCDAASPNTNKLLHQALSIKSASRGVPFNSVVDNEKRSLRSESNKILDSEDTEERAVIQNASQKLMAALRLIRDTYLKWEMKIITPAFESLANKGKTVADVREWFRVRMMGSGRWGTPSGFKRFINLYAAYVKKYYPDLV	No	No
126	PlAvh126	scaffold_589:10283-10843	MRLNCFILAVTVILLASPEAVSTTSETKLILVSKTKALRSVPSVNEINDEGQINRLLRGDKVDAHTKEDEERALPKLDRVFSDLTNDAATATTKLTRSKSFPSVTFDEELKAMKMFYKYFHNENLKPMFKHFATVQNLPPKQAAEKWGILQKFKTMSMEELTKDSDYLMWRLYKKYWDKHTPPIVAV	No	No
127	PlAvh127	scaffold_596:14428-14937	MRLCLTLVFTVVTLIDNYLPVSAATTSEQIMFSTMTPDVVQSVDTALETNVRFLRSHETEEERTYPFLVSEAAAIAMAKRIDEAFSDRLAGISRGVDTLKRWNNERLTLSEIKPLLKQANKWYGTSEREVYKLLKKDLNSFHEEIRPTELAEDLPNTHQYILPLTIKRCY	No	No
128	PlAvh128	scaffold_612:16894-16334	MRLLPWFLLVTLVTLLGSADSASPTIASTDTESGTTFVDHAAAARALSATSNIKRSLRGDSKTASSVKQFDTDKEERAFSVVSVLDAKESALASLSQGKTQLIKLTNYLDQSKSKVNTKLTNYLYKSVYNAGETPVSLKAKYMGTPGLSKYIDNYKVWWEQVRKTSRPSNSGVYDGRLTCKFSSVGI	No	No
129	PlAvh129	scaffold_623:5389-5823	MRLLLLVLLVTLATCPACCEADPPNTNKRLQRTSFTKLVSRGLVANSAFDGDQRFLRGESNKIANNEERSIGQRLVSVLKEIKAIYLKWEQKILIPKFKELRHKQRQVTILLSASTDCAGCGAAFCSGYGAPGARLELRRINTLT	No test	No
130	PlAvh130	scaffold_642:10977-10516	MRLLLWVLFATLAACPARCEADSSYTNKQLQRALYTKFASRGLIVNSYDDDQRFLRGESNKIAKDEERAIGQRLVNVLKEIKGRYLKWEQKILIPKFKELAEEGITTTKLSDDFWRQTYGFAWIGIPPGFKRFIRLYNTWVKTNYPNLADMKMK	No	No
131	PlAvh131	scaffold_658:11638-12306	MRLYCILLVVAATFACSDTTTTAERTKLLKLQIPDLVQSNDVTLNNKDSRVLRKRDVNTDNEERAVNLKKIFDFKKWFGMGKNSAANVAIRKGTTANKVVRKNHAVDDITKKQTTANKVVRNNHAVDNAVKKQTATNNAVRNHNAAGNIANADDVGNDFALVHLENMLSDSKFKRAMFKKWDKVPMENIKHSIGEANLNNEAIAKMVVDYVQHRRVYNQVKAS	No	No
132	PlAvh132	scaffold_658:5018 5440	MCVSYVLVVVVTTVFARCNTVLATGNRMLVNLNQVQSASPVLNDKINYRSLRVENDESNDETKVDDEERLNLQTFLNGRFFSPHYLFLMKRNEAFRLKIYKKWDKFTMEQIKVAIGEARLSNERLAEVMMDHAQTHRVYTH	No test	No
133	PlAvh133	scaffold_694:2319-2837	MRKCILLLVLTLVVLASSDTLSATAVDKQSNLPSTVVENAVEASINDKRMLRASDGIDAVEEERGMTELGTKLRVWVKNLKTWVTNPMQTIKQLRQILAQKKRAWQVERWVKKDVSNIDLYRKQVTLDEYFSALKLDPELKIHAGSAAARAKNPGLAKYYTYSTYIDYVRAVD	Yes	No
134	PlAvh134	scaffold_746:1433-1777	MSINYILLTIIVVILATGNTQSADADAGTRHLRSVDKTDAQDEERANLFEYTFFDKLFKGRLPEQFEKMRTEPASRDYYFESWRQGWITYVDAVEYMEKQGLPVEAISRFLAATF	No	No
135	PlAvh135	scaffold_822:2242-1724	MRLSCAFLFVATILVTGSPNFIVAGRDDIPTSISHIEASNVVVSATTSKNDQPARRSLRTGQGTNNDEERAKQLSRMFSDITGDGADTAIRFTRSKSLPSFTDKEKLERLITENDLYKRAIRFYANEKQMTPTEMRDALGIPAKLKSMSMAELSIDQDFIFWRKYIRYWDKHH	No	No
136	PlAvh136	scaffold_840:1018-1386	MRLGCVMLLFVCILLINYSEALSTSKQTKLNFFNDHSLTKDIHHSHRFLRKQSAVANNNEERAFSMTELVKKIGGKLKRLATGYSPTRNLQMSKILTIKGIGISTTTEWFQGGNILRCYDKIH	No	No
137	PlAvh137	scaffold_863:369-743	MRLSQVLVLVTVSIMLTNEALSATTSFNDAQIAKVASPRGSSQRLLRARRLRDEDEVNSEERGLLPKDLARLANYAEELGINVEKAMRNTSYLNSMKKEYALYKALLDSLIKKRKTKKAPSITYE	No	No
138	PlAvh138	scaffold_863:3948-3661	MRTIFVLITVIAAITSNTAINVNPTSISTKMLVGEDHAIATAPNDGHAKQFLRSHKELKDDDENTKDRDGDKEERLRADALTNLWKGKGYSCVNHI	No	No
139	PlAvh139	scaffold_878:973-290	MRPSQIILLAVAALLVSASAFSATLETTETKPLLNHYATPVRHEVYSGRSLRSDENDGAINEKESISTEERGNPLSRFETHGMWSDARRYVTTFRVRQGMERSLGKRIETASDLDAIRGSNGFRVYKRYANIFDDNIINIMGSGYYNPRNFGNDPKAAHMEKMTRAEIWGESKRDVLRVKEWLELERAKKEELTKNEYFQQYVKAFNGQVRRPTEAEDINALKAVILS	No	No
140	PlAvh140	scaffold_935:589-1011	MRLPYVLLVATSVLLATGNALPTEIEGGKRSLRSLKTVTNADAQDEERACSYCYTFSFGMFDKALPEQFERMRTQRDRLRTVFENWRTGYGTVEEAVKFMKGQGLSKKAITQFTAAYVGYLTHKTTKAAIKAAEEAAKNLG	No test	No
141	PlAvh141	scaffold_994:9609-9034	MASPTRIARPVYTVLLTMVILLVCSVTARQELTKAKAEMPREVLSLSASEAVTTQRFLRGGGNNDDADNESVSNEERGIVPAFLDNLIAKPALKLGLKISLRLNDSPRKVLADLTRHGVAMNERNLLVWLEYVLNYRQKFGIFYADDKYVVKSLIDFIPKSQLSVLYKAMEKNPKLKIFGENLQKVNPSSVT	No	No
142	PlAvh142	scaffold_998:785-2182	MRLNQLLLAAAVALVTVSAATENRQVKHSAETTPDAVQLVEDIHERRSTRFLRFREEVEERGDLNSANEERKISTDLTKQLSKVISLNGGKVDDILTAAQSSKITKVEDDLMASIKNDPIASQYVNQFIKDNWDSELLKITMKITPATNPNSKEYQAFKLLLRLRDYESTMKMDDIGQKLMGKVVDDDLAKKFFGKFVEQNWPAEKLRTEMGIPMDAVAGSAKLNSYSVLLQSRMYFDTVIKSTTPAMRKEGQSILAQVDENPLAQKYFGQFMDDTLSQEALRTALGLKPGGSMKTKEFETALLLIQAKAFNSNFDNAINPKTIKEKLWDQVNSNQLASNFYTRYMTEKWSAQKLKTQLDITKNTAVTSSKYGAYSALLKNRLYVETVTNAKNPSARKI…	Yes	Yes
143	PlAvh143	scaffold_1171:5741-4962	MRAQSVLILIAAVSAAFAAADSSTTAVATVQSDVEDSSRVLVADHKHVKRALRRYIPDELESDDKEDRGVGVKVGKTQQLTSKWDALILKNLDELSGKAVLAAKLKDKYDDAFKLSMSTLKQLDDVEARRVKDIATYSKETGKSMRREIKPFDGIKIAPAKFLESHVGRGNQRYGPDGSRLLSAAVVSRPKNQGGGDVLLISSSNPNKGDWLLPKGGWDKGEDVETAALREVMEEGGVRSKLESYLVFVGGLILTGDFTG	No	No
144	PlAvh144	scaffold_1186:6217-6600	MRLNYVWFLAAASLVAIIDTTSALNNGATLSKPNMARIANAHEIIGRDSRFLRTHKKADIVAEDEEGGDDEQEARMIMKWMAGTANTVTEKLNAAKENTRAIAIAKQFIGKEEDDIMEMVTKMSKENP	No	No
145	PlAvh145	scaffold_1199:6163-6585	MRLSCALLIAAATATLLTSGKAAAADSVRKSDISTMASPDAVATIGTVQDIGGEKRFLRYHNRSDEIEDEDEDRNLFDPKSVIDLAREADGVKLAQLEGTGVLRFFETLATKYNPYKVPIPDEYSTLRQLYHSWYYQVFKV	No	No
146	PlAvh146	scaffold_1282:604-930	MDVKTKSPTKWYCTKVLVLVTLLVCINVVFTAASVTKGIARSSQTLETQNVDISDRFLRANTIVTKDDGINANPERALAVSLPGLGNVASKIKSGVSKLMQKLQTEIPG	No	No
147	PlAvh147	scaffold_1860:1424-1816	MRSVFYVAVAVAIFARSSVVVASTNTDESKLLSKTSPGYAADAMISSDSRKRFLRVTDPEEDDLTTDDEDRTKYGSLKDISAKLDAQKMNHVANILKNMDSIHKKALKAKVAENAMTKKEYKAVKTLLNLD	No	No
148	PlAvh148	scaffold_1889:1918-2298	MSFILRSLLLLFVIQTTVGTLVTAAKDDQTKISIVATPVEASSLRLLRSAKLIDDDATASEEKTISSSIASRLWKWTSNTRINTKMTDDAVMWELGLVGLTGEELTKNYNIVVHRISFLEVENQHLD	No test	No
149	PlAvh149	scaffold_360:22148-21801	MRLVSYLFLVCAVLFGGAFVAVCGATSANPDTDQIKVVKVALADVVFRPDHFDSRRRILRSDAGVSKNSFEDEEDRGLVPEKVKEALKSSRQKTILARFTPAGLGRGTSRACTESW	No	No
150	PlAvh150	scaffold_415:24833-25192	MRLSQVLLAIAASFLFTGKVLSVTTDSNTVQVAKMASLGPRQRHLRANTVDDEDDDDPFEDRGLLPKDFVRLKKYAEKLGIDVERAMRNTAYLNEVKEEYAQYKALLNKLITKRKTKKAK	No	No
151	PlAvh151	scaffold_418:26939-27361	MILILVVAALAFAHAGTPTLHHALSVDESGIRFNRHLRTTDISPTVDEDDDASEDRVFDATTVKGVIETGTKKVAAVAKNFIANTKLQLTSNNQQATDKLFTSLKVDKVESNLCRLKSGLLRYPNPTARMLKQATQPCFRH	No test	No
152	PlAvh152	scaffold_715:8737-9120	MRLCFLMFLVVIVFLTNWDVGAEVTADQTKIGTRKVVPSSKDVSNDTRLLRAHKAARNEAVVSDEEVRGIINIIMSRNDFKHSVLSTTKYTSKRCLPSGPSMVILWGRLEKSSICGTTHATLDCSWHS	No	No
153	PlAvh153	scaffold_927:557-105	MRLSYAVFVVVATLLSSCDAASVDSIKLPTGEVHQTLNAVLTNDNRFLRNSGTNTDEEQRTINWSKLLDFKKWLGITKKIPVKDPVNDFAKHNIATMIDNKKFRKSMYTQWNLYTMDDIMARIGADTLKQDNVKKLIKEYSGYRASLNISP	No	No
154	PlAvh154	scaffold_1165:1273-1031	MQGYYTTLLMVVALLASVSIALTVTDSKPTFEIQKISRSAISPRFLKARSAVDDGIEERSGISVSSVEKLKSLFTSSKVSE	No	No
155	PlAvh155	scaffold_143:147-530	MHFKQFLLFVVATFIACCSATTATNNAAQTQNMVLGSNHEVVEIGRRYLKGDEKTIGVDTIDEERAGVTTPSSMQFLGFLKLPKFQGFSKLPLIKQANAVRKKFGKAVGDAYLKWARNRYNSNPQHFM	No	No
156	PlAvh156	scaffold_1600:1577-1215	MRVSHTLLFLVAIYIAWYNDLTTAENAIQIQDLATDVNHEVVNESRRSLKGSTKTTDLATTDEERVGATTPSFKQLLGLGNFHISNFPGKKLFKKIMSKLAAADLVRRKRKFESNPHAYGY	No	No
157	PlAvh157	scaffold_2073:1286-1528	MRHDHLLLLLIIVTGFVLGRSSAELRHQPDDHQRLLTNDNVAIEGMTRTDVTDEGSEERGITLPSMSKIKELFGKNTGLST	No	No
158	PlAvh158	scaffold_2075:848-1360	MRLSLLLLLIMFAVFFNTAVLGSAINLRTSKNVHLSATATEKGNNNDRVLQAQPKLVEDTDPDDEERGVFTNLRSKLNQKALNWLKTKEIASAEKARNKKIVEIVKTQDLSNNMDGAVQALRNKDIHPDFLFMALKLDNPKNIWVTLNRKSPLYKTYTPQYKLWLKLREAP	No	No
159	PlAvh159	scaffold_280:21431-21925	MNLRCVLAATGTLLAFGNATSFTMEQTTILTGSKAFLRSSKDATEKNDNTNVNNEMNDEERMINLKQLFGLEEKAPNIFAKKIVSKMKDDNEFKLQEKLSVAEVGLKLKVPYKKRNLELLLEYINHVYPAKIPEVSRNQRVHFGEVDVRHFDTDEMTEWLKHFGR	No	No
160	PlAvh160	scaffold_451:23854-23546	MHISFIVLAIATAILATSSSALAVTTNGEQVLDTMTLPDQVQSVDANEIANHFLRSHKQHDTVNDEERGFNYDKFSLTRRIGTQSSTTGATYTNTRTIPSTTN	No	No
161	PlAvh161	scaffold_479:32-565	MQHGHLLLLLIIVLASSSKGESAIERNTASLQHQHTGSQRLLTSDDTATKVPTTYEAADKGDEERSLSLPWISKIGGLFRKRTDLSKKLINLRKNTDVVATIEKNPVMKSMATALDKNPSSLKTLVKKPDVIKAATSVDDKIGRFTKGDIINLRQALAKNPVKASKFDVGIKIIGPEC	No test	No
162	PlAvh162	scaffold_615:3277-3582	MRRGYFLLLVAIMTVSTCNTFTTAEDSTQVKSVTANIDRGLTDVEDEERASVPGLSTLKSTFSKMWAKSTKVFRDKWAASNDKHKKKILENMLKDNNNFIRH	No test	No
163	PlAvh163	scaffold_724:5199-4792	MRVYHVLASSAAFILATMGNVAAVTDFEQMHLSKTITNGINQPTDISPPRSNIFLRQRKSDEGDDEERSNEALAAQLEGILPTILAFHKTHLGTAVLTMRQKGLSLEKINAVYTVLRMSPTERKEVLMMIPKVTKS	No	No
164	PlAvh164	scaffold_889:9424-9768	MRFTSFLVLLVATCGIIVTGAEVVVINKAGPSTTTELIDSDNNVPRLRGRHNTNNEERGVSVPTAAYMNLQHSTSTTSTEFVNGLDKRPIPKWAKALLVLLAIGGVYGATKLASP	No	No
165	PlAvh165	scaffold_96:168-698	MRLSLLLLLITFAVSLKTAVLGSSVNLRSSQNVILSSTAIEKGNSNDRALQAEPKSEGDIEPDDEERGALANLRSMLNQKAVTYLRNKGRVGAEKAANKKFAHYLKNLASYNNLDNAVEILMSRDTTSRQVFKALKLDKQKNQWMSMNRNSPRFRERTPEYKLWEKLDEAILKRANN	No	No
166	PlAvh166	scaffold_96:62058-61675	MHVKQFLLFVIATFIACCSAATATNDAAQTQYMVVGSNREVVEIGRRYLKGDEKTTGVDAINEERVGATTPSFMQFLGFLKLPKFQGFSRLPLIRQVNAVRKKFGKAIGDAYPKWATNYYNSNPQNFA	No	No
167	PlAvh167	scaffold_99:32138-31734	MRLAFVVLVTLVGTVLLPGCNALESASDAVESKALRTDPDFQTTVREGDGTKHRDYKMHSSRVCNRGSVSNDEDPPLAAKNEERGLWKPSPAPDSIWVKLFHKIFPHVKRPQVSKGPHKFSPVPKVKTSAVVRSW	No	No
168	PlAvh168	scaffold_2024:946-503	MRTVATLVTFLMLLLAVTTAVVPDLMEVKSLQTLPPIEGNNRRFLRAQYSERKERKSVGSDDTNAEERGILTYVKSALKNRQIKTMIAKGKSYEEIFQKRIHPSDVWYALKIPDLQKKISLTDLYRHPKYITWAEYDAYWGWKTVGKI	No	No
169	PlAvh169	scaffold_1076:931-1317	MKLHYCALWISVVFVASVDATSMANKLVSPSFNRPRPAIQTVAAPLGRALRRANEGWNEENEERGFSTTAIEKVKAALSPSVPSSATIQRWLNKKKKKNLQRKPSSGCISTTQALISLRIPISTLGLIL	No	No
170	PlAvh170	scaffold_1130:7512-7261	MHLRYFILLVVAFFHGVDSAVLQSTITSNTMAPDSATTNVVITSSKGLLRSHKIEDVDNEERVDTNEISSKLAALASKLLKPSS	No	No
171	PlAvh171	scaffold_1591:1880-1506	MRAIYILLLAAILLITANATADVDHPKLLDVASLDMPVLSPAMLPQEGDSTVNRFLRTGDKEKDRSEDDEERSILPAASSIDSINNAAYAWVREIYNHPLMVKFESIMNKIQSKFRSLIGKRQSK	No	No
172	PlAvh172	scaffold_1728:131-607	MRLCSFILLVVAFFHEVDSTVLQPTITMAPDSVTTNEIITSSKGLLRSHKTEAVDNEERVGTQAISSKVAALTSKLLKPSSSSTQVQRWIPPQHTYDIHRTRTHRCSYCSLSLLVNVFCANVPGHVLCRAKLLGPQNSSHPVLLSQRMLLTYCALYSLD	No	No
173	PlAvh173	scaffold_626:15465-15199	MRFRFVLLLIMCTLFMNFSTAEVAYLDTNVVKRQLRVTNKLNTDYASEERFTVIPHVESHRVDLNNELGPHRQVRREKMSPSQRENNDA	No	No
174	PlAvh174	scaffold_666:9033-8593	MRSRWILLVIFAAVAWTVMSSVDVKSTQISPLDSTLEHALAANGINHHDKRFLRMAVADGIKTDIDDSTAQGTNEERLVITSVLMDKIRSVSDRIDKVIRTLFHEPVATMKKLKEAILKKIFGMVETPAAHDGIVDAGTWYVAGLLG	No	No
175	PlAvh175	scaffold_878:11005-10616	MRLCYWNIILLAFVVVAGKAEAIIDSKIRGTAVVSSGRSHASDQFDIDLHRLLRTGHNVHASKEERGVSIGIEKIKLYVTSKIFLRRLLSVGSRMEKLRMAFSCDFGLLKQVINCSMTQRSLLGSSTLMT	No	No
176	PlAvh176	scaffold_909:10371-10913	MRFCYPLLLLVVVLSVSADVILAAISSMHIKSSETSSFLSISNPSESGAKRLLRTDEKNKNRASNNEERVSTAGALTQFITTRGTQADEIVNTAKSYNIMGPKPEKPTLLDKVWFRYYIKWKGLTPDEAAKNLSLYGLRRSYNKIKKTDYEKEKLHKFYEELKNDLIKLTEFKKELGIKLH	No	No
177	PlAvh177	scaffold_442:21563-21207	MRLCHFGMLVVGIHFVYSISSVQGDNIDVKTNGEFNVGTSIRRNLVRTDKKKVTDNAVEKEAKTYIDHHGLPAEDEERGVMSVFTKLRGGSQRHVISLNSRLRSRRNLLPRSKVQTSTK	No	No
178	PlAvh178	scaffold_99:52893-53183	MHQTYLQLFTLTISIMFATSAALTEDSTVSGFEINTDHTTLHGGSPFRKLEGHVTTRTDDDTTSANDEERVNWRGLCNKKPAFLKTMKKSPTVANVV	No	No
179	PlAvh179	scaffold_610:1849-1388	MRLHYVLVMVAATLAAVNGAVSEAKVMDNTNLRTMAADANPIHSINTVQSETTSKRMLRGTGTNDADNSNVHYYPPKDKKSRRPFIEVRLQKALSNPKKRRRLYDQWYKSGFTLKQLAKGLDQSENKELDNTYKKVVRGYAVYVKGKRSQQQTQ	No	No
180	PlAvh180	scaffold_612:2228-3373	MKVLVIVTILACINVASTLSVAKGVARSSQTLETRKMGRVDVSDRFLRSDNFMTTDERVNAFQERSLAVNLAGLQNVATSVKSRLSSLIQKLQLQWWRLRQKSPNDVFTLLKLDKTGDKLLESPVFSQWAAFVTVRSKSDPDMAMFATLAAHYSDDALTKMLIKGKEVEKTNVFATKMEGLQMTNWLNAGESADDVFKALKLHQTGDKLFESPVLSQWVSFVAKRNSKDPELTMFSTFAKHYSDDALAKMLVTAKEVKSTKTIATKMEGLQMANWINAGNSADDVFKALKLDQTGDKLFESPLFSYWASFVAKQNNKDPGTEMFTTFGKYYSDDALAKILPTRILATAKMSIVRKQSLQNWRGYRLRVGLPLKNLRMTCLRF	No	Yes
181	PlAvh181	scaffold_694:9141-7744	MRFYQSALLLIAVVFTVSIAVGWTEDATHLLALSLPENHSGVSTVRMLRTDRKQDVEERTGNGNVPIGSKIIKWMISSKSAKLQLSLVEKYKVRSWVKNKKNPNYVFNRLKLGGGVDKILTNPKLKLYVSYVDLFNKQNPTKKVTMVDMFTKTYSDEAVAKMIEIGLSSPRTKTLAARFGNDLLDSWKTQGKTAENIFRLLKIDTAGYNLFRSPKMSKDSNPTLNIFAAYIHQLNKQNSRHKVQMIDVFRKNYDDNAIAKMVEMGVTVPRTSKVTSVLKKQLLAKWEGSTESVDGVFKILKLDKAGDSLFASPELKTLYSYTTKMHPRNPKKVLLQVLTDHYGYDGLSKIFVMGPRRMDLAFLAKDFENAMLAQWLTKKVSPNEVFKLLKLNHDIDTLL…	No	Yes
182	PlAvh182	scaffold_1001:8263-9375	MRVYFFALLIALVASLNVASTVKMNTPSFPPLARLFDTGDHGASATRRLRTNEVYYDDERVMQIPGNSKLAKLLNSKGPTVTMKDKLKARSWILKKHGVDTVFKRLKLDSGINKVLSNPKSMAWATYMDLFNKKYPDKKETMIGLLTKTYGDLPVARMLQLTRNVKTEDLATRLRDEQVNAWKGAGKSADEVFNILKLDKAGYNLFQSPQLNTWYSYVAKLNQKDPEAEMVNILAGWYGHDGLAKIFLLSEPPLVARMRQIEVNLETTMGRQWLSQKKSPEDVFKIVKLDDEVDTVLTNPIFKTWLGYLSYYNLKKPDEATTRIHTIVDVFGYKNVARMLESASKVRSTEKIATTLLIELKRQKMLATRTK	No	Yes
183	PlAvh183	scaffold_897:9201-10004	MSPHYVAFLIVFAILASISVSSPSPVSATLSTFVTEDHVNYQSRRSLSAVGEESEERFPQIPNSIVERVKGYLQPISESTINRWLNNKKSIDKVFVRLHLDTAGHKLFEHPQFITWTEYVNALNTKTRESSTPVISKLTRYYGDRDLTKMIEIAKKNPATKSIANDLQTQQFKFWSNSFDGGPDGAFRALYLSFARDKLLENPLFFTWLNYVKFFNENTNKQQTFFKTLGQYYDDDAITMMIETAKMTPSTVDFGRKLRFEQVERWMT	No	Yes
184	PlAvh184	scaffold_508:1221-823	MRLSYAVLATAVALLASSDSAVTATNSEQTKLADVMTAESPLLTRSLFTADQNVGANKRGLRAAGDDVTDDEDIGKSSILEKAKFYYWYSLGRTPGYVYQDYFEGVDKAIVVKNPAYKEWMRYEAYYDKKKAD	No	No
185	PlAvh185	scaffold_384:9930-9355	MGLPYFLVVVIAALVSIIQSTSGEEVTTSKIPPLKHVPVSSKNDTQNNKYSFRATTTGSENEERAGTTSGVETLKALVTSSKISAKTLLKNKKSPDQVFIRMGLHKTGDKLLDNPQFATWVRYIEDLSAKKAGKAISPIKTLASIYSDEALAKMIVEGKKNSATWSISSKLELHKCRVGLLVRSLQTKCSHY	No	No
186	PlAvh186	scaffold_652:18035-17376	MQFIHIILLVATVLFSSIDAASDSNIARPRADDNPALFENQFTERHLRTYHVADEERELNLQSFPGIKTFTSLFKSKITPNTLMAWAKKNKSPEYVFNKLHLNKAGTNPFHNPDINIWAAYTHAVTPDPEQAMLTFLKEQYQYSDKALAKMFIAARGVKHSKSIVTDLQRVQMNDWLLANVGSSKAYTLLSVKGTTGTSLNRELWRQYMLDLSKIHMNVG	No	No
187	PlAvh187	scaffold_1606:576-1292	MHRSLLLTVFVLFTTIGTPTAAEEGSQLQISRVNAPDNRFIGILSGRRLRSAKAINDDSSISEEKSLSSFFTSRLMKWRISTWIKPSISEEKSLSSFFTSRLTKWRISTWIKNQKTDEFVLSKLGINELTGKALTENANFKIFQDFQVSRWLKKNTPTSTVSEQLGLDTLTGAAFTGADGYSTYMKYVMALGERADKYDFKRWPELFGGGTAEQLKLKAQLLSSLGRDILDLRIMVGMY	No test	No
188	PlAvh188	scaffold_2351:1233-247	MHLHRFVVLVVFIVVINGGSVLINADQTDVSPTKSRATLPEFLRAYLASSENRADDTSKKNEERVLIPEPSKSTKALYSLLLKLNTSPMTIFTRLGLGEAGVKLDDNPVFLQWLQYLKKFQAKKGVDMFSYNELFDLLKEKKPVAELVKLLESFRQDPNMKNFADMMQRYMVLDSAFSHRLMNEMWLKSRETPIEVFNILRLSDGVLDSSPLLTQWLRYTNLYRAKMGESSFTELQTLNALIEARWGLGEVHFGPILQSLKDIRDLEKLAKNMQTHLFQKWMTVDELKPNELVGLMAKSMNNFVKLPKSDPSFKALEFNTQQTAKEKTR	No	No
189	PlAvh189	scaffold_460:607-2130	MGLHVIVLLASALLVCISNNAVATSVPDFTTKVRQNHNSVPIETMVRFYETKGANVEERGGIDYISKLIQSGASKIESARLKAAMFGGNNRVRALNMLQLGDNVRSALTNTKLKTLEKFIAKFNTKNPEKKITLIETLSARYGDDAVIRTLVSLQRDPKVSPELATKARELQTEQLNVWLMKDKSVIDVFNLLKLSDDGIKVLFSRIMEVFEDYITRFNRKNAKDETLLKTLTTSLGDESKLLSFLAKAKDNMLSAEKARGLENELINKWRSENLGLGRVWKLHDMGTNLDDILINDKLQIFYKFVSRYNKYNPNSDMSVVAMLTAKYGEVAVAKALVRAKENPVTKWFVTKLQMEQLRGWMERKMSADDVFALLKIKSEGTLSMMNHNLAPLDEYVKL…	No	Yes
190	PlAvh190	scaffold_1102:3850-5289	MRPLCCILLAIAVISIATKAASTEVESQVTTLDTRVSTRLLTHRWRDAPTRRPTRYTTNNEERGITISAQQLKDLLKKGESADNVFKLMALDKAGDELLSTSQLTTWINYMKEYNIQQLTQHTSLLSTLLKNYGADDVAKMIEAAKKVEGTEGMTKRLEFELMQRWLSSGKSPDDVFTLLKLDEVGDKLLKSPQLNTWIKYVDDFNKKRRTKASLMSPLATHYNDETLVKLLIAAKMFPATEKVAIRVQSEQTLYWIKEKKSPDNVFILLKLNKANDKLFESPLFSAWIKYADDYRFAHPGKELATMSTLRAHYDDDAIAKMITKASTIPSMMEIASRLNTQQFGYWLGHTKFPDEVFSLLKLKEAGDKLFDSPNFLTWYKYMVYFKARHPKEKVDILT…	No	Yes
191	PlAvh191	scaffold_142:15597-16271	MRCWYMMLLVAVALFSSRNSAVTATGSWLSIRDEVNPPSSRTLRIERKSSDNDDERAWYDFVPKLLLTDAQISQLAKETAPADDVFKKLKLDKLVKVDDKLNKVDNGLSRVLVNPNLQQFGNYLVKAEAKNPAEEMIVALSKQYGDDAVAKMLFDAKNQYTGDTKKFAENLQATQFIKWFNDNKKMIDVWDMLKLTHLTWYTNRYHQIWWDYLAAFVLLTVKTKH	No	No
192	PlAvh192	scaffold_388:26288-25932	MRFGYIFFLAAFLASRDFTSATADVSLYKTGLPDNSVNVGNGNRSLRTQVEEDEFEPSPEWTKKWTARMNRWVDEGKEPRDVARYLSGNKYGMNMSREAREKYSLFVDAWLKQNPRISE	No	No
193	PlAvh193	scaffold_418:19409-20107	MRYICIIVLTILAFMANAKVVSTRTMGIYESLNNEERASNLPGGPITTRWLNRISSKISDNVHARKWILKRESPEKLFKRLKLDGGVDTLLTNPKFSAWVLYMDLLNKKKNGKSMTAIAMLTKTYGDDALARMLEHSEFKLYEAGKHTRGLTVLTKKLRIAQLDEWKQNGKSAEEVFDLLKLDSVGYHLFTAPQFNSWYNYMYRLKIGNDHVFSGSVQLPRTAEYVDDATASI	No	Yes
194	PlAvh194	scaffold_48:66968-67357	MRFFLIAVVAALAFVSSCDAAVAETPNSVRARNDENTFGRSLRNYADELELDSDDSDNSKVKVTEDRAAATSSGVYSVWYKAKLTPRQVKAVLGVTTAEMNSIAKELQRFYLGYYSFYAAQKKKEKQNNA	No test	No
195	PlAvh195	scaffold_1078:7655-8407	MHLHFVVLLTVVALVASVDASSVATESTIVNPILRLDRADTNDRQAGVRSLRAEKSTDYDDGERAANWLTKIVEKLKIKIAPKIPPKAASDVVTKVMAQENPSLLAQLNKLVKSTGTTTDDVSEVAILAGQPKLKELFELDRLPFYISYSERTFDRRGYDRWGIETLRKTYTEKELAQIVNIGFKNGDDLSIQTAEQLRAGLLNRWFMEKKQPIDVAQLLKGGQKKMDHFNKEVYNDYLKTYNDLYIKFIV	No test	No
196	PlAvh196	scaffold_1175:5255-4389	MRLTFVALLVTTFVVMFVGFTSAGSVHFVKNVDDEFRRLRVSAHVQEERGVGDGMAKIISSLKDGGVEMAKMLKIFTNPEMAAFKVTDDEVAKMLVLVKSANAGKGIGLTDDEVAKFARSFATAQKSAKLTDDQVVKLSKMVADAKRLKEVTKVSDDEVAKVSAMFKNANAGATGRAKFTDDEVAKLGKAFAAGQKGAGLSDEQVSKLAKLFADAKKVTSARDEVVAKLSQVLAVVAQKDKKSWSTLKKVIVGTLGVVVGGAVIYGTVKLVNNDSASATPATSIPLTST	No	No
197	PlAvh197	scaffold_1292:2347-3612	MRLTFVALLVTTFVIMCVGFTSAGSIYFVKNVDNGFRRLRVSAHAQEERGASDSMAKIISSLKGGGDEMTKMSKILTKSNMAEDAFKVTDDEVAKMSILIKKANGGDGVGLTDDEVAKFAMNLAVAQKSAELTDDQVYKLSKMLAEAKRVAVSDDEVAKVSAMFKNADAEAGVKFTDDEVAKLSKVFAAGQKRAGLSDEQVVKLSKMLSDADKTVEVTNNDVNRMSIVIKKASAGDGVALTDDEVASLALAFAAAQKSAKVTNAQVYKLSKMFAEAKRVTVSDDEVAKVSVMFNNANVGVTGGAKFTDREVAKLSKAFAAAQKRAGLSDEQVSKLAKLLADAKKVTTVSDEKVAMLSQELAVVAQKDKKSWSTLKKVIVGTLGVGVGGAVIYGTVKLVR…	No	Yes
198	PlAvh198	scaffold_140:51456-50638	MRVLPVLTLFTVASSALVAAETDRGGVATVKTDVQLLPHMLQGDHKQVTRFLRQYISEGFDSDGEERNPLDKVDDVVTKLDDMVGTPKKLTPKLDDMVGKPKKPTPKLDALRLKNLDEFHKTALAVKLNDKYDDAIKLSLSTLKQLDDVETRRVKDIATYSKNTGKSMRREIEPFDGIKIAPAKFLESHVGRENQLFGKDGSRLLSAAVVSRPKNQGDDDVLLISSSNPNKGDWLLPKGGWDKGEDVKRAALREVIEEGGVSKLLIQCWNCVY	No	No
199	PlAvh199	scaffold_253:8896-8120	MRVLSLAALIALVSAVPCTATSENTGITKIELDAERLTRQLAAAPKQVKRSLRQYRQYDFNVLAKPTSINEERQMGAEKLDDVVNKVDDIVGVTAKIPKNMDDAVKKAAMMTDDVTVAVKKAVAKYPKGLSDATMKQIKEVEELRLNDLATYSKKTGDGMRRNIEPFEGIKIAPEKYLESHVGRGLQRYGKDKSRLLSSAVVSRSAKDGGDDVRVRTRQRTIGSCRKEAGTRVRTSKTQRCVRSSKKEGYVDLSAHVVQ	No	No
200	PlAvh200	scaffold_318:12318-11665	MRLSSFIILLGLVASCCNASSDPLNSDNNVPLTISSDKTNLSREHVGRSLRWYHDDDEVTEERHTEKVKTLVDFVNKIPSKMNTEKLDDTIEKVGELAKKSKNPAKLTPDGMRKEMVLWPGAKVAPVLTSKIGRNAQRYDGKRRLLSCVVISNRNVKNGDVLLISSSNPSKKEWILPKGGWDKGETIQFAARVKPLKKQEYVNCVYVSTIGTNKRKYV	No	No
201	PlAvh201	scaffold_419:16753-17082	MRLNQLVLTTLMVVLASSDTVASKQIPIEPSPQEERAQQSRRSSAVSVVSSGGLVGGHAPVSSNTNGGGTVTVTKYDNNGLLQKFKRWWRSLFSSKRSTRRLRVVNGKQT	No	No
202	PlAvh202	scaffold_480:2304-4004	MHFTFLALLVATFVVTCVGFTNAESVIFVSNVDNGIRQLRVSADVQEERGVSDSVTKIISSIKGSGNEMANLLNRLSKSTTAKDAIQVTDDEVLKIKAVIKTANGGNGVGLTDDEVTKFAMIFAAGQKTAQLTDDQVSRMAKMVVDAKKVQEAAKVSDDEVAKVSAMFKQANAEATGWAKFTDDEVATMSRAFAAAQKEAGISDDQMSKLSKMFSDPDVATNTFKVTDDEIVKMSKLVKKANAGDGVGLTDDEMAKFAMAFAAGQKSAQLTDDQVFKLSKMLADVKKAQDVSKVSDDEVAKVSAMFKQANAEATGWAKFTDDEVATMSRAFAAAQKEAGISDDQMSKLSKMFSDPDVATNTFKVTDDEIVKMSKLVKKANAGDGVGLTDDEMAKFAMAF…	No test	Yes
203	PlAvh203	scaffold_496:768-1232	MQKLLWIFLLGLTTLVTCSGAGLTTVSDPKKATIGDDILAAKRSLRNESDTAINDPNKDSQLLSNIVSEERLAPGQFMTAIFKDIGKIVGRRNAAKLGAKWNRLGFKIIYKLGYRPADISAIAKAESNLRNRQFFENVAEKLTLYVTEMKKATTT	No test	No
204	PlAvh204	scaffold_952:6972-7847	MRLDFFLALLVTTFVVMCTGFTSAKSIEFDKNIDSGFRRLRMSADAQEERGAGDAAAKVISSLKGGGDEMIQLSKIFAKASKSKDGLQVTDGEVANMLVLVKKANAGGGAGLTDDEVAKFAMAFAAAQKSAKLTNGQVFKLSKMIADAKKVKEAAKVSDDEVAKVSAMFKKANAGAMGEAKFTDDEVAKLGGVFAAAQKGVGLSDKQIGKLVKLFAKAKQAPATSDENVTKLSQELAVVAQKDKKSWSTFKKVIVSTLGVSVGGAVIYGTIKLTTKDSASTTAPTSTTSSSA	No	Yes
205	PlAvh205	scaffold_966:1934-2350	MRLTFFLALLVATFVVTCSGFTSAESVFVKNVDNGFRRLRVSAHVQEERATSDVIATIISGLRGGGDEMAKLSKIFAKSNRTEAAFKVTDDEIAKMSLLVKKANVGDGVGLTDDEVAKYAMSFAVAKKNAELSDDQVFK	No test	No
206	PlAvh206	scaffold_968:673-1152	MNIRLPHALLIAAIVFLGGMDAASAAVDVKMSDMMSSNPALRADSIIESANRDSTTRSLRQKSKVLGNDYASKVATLEERGIFKSLFGKTLDLKTVSDDTLAKLMNNEKARVKAFKYLDNNGEKAHIRLGGPNMGHESTREKFWKSYGRWIEVKYPDVGR	No	No
207	PlAvh207	scaffold_1192:4975-5415	MRLTYVILVAIAIITASCNATSKSTEIGRQQNTSVINAHGVLSVLDRNPSKQLLRTAKTSDVVAGNIKERRLMEKMSTKFVKDLLKDSKLRRKTFETWIGSSPVRVDDLEKALGISTHQNKLIREFMNLGKKDQFALLNLYKHFKSA	No	No
208	PlAvh208	scaffold_1208:5102-5593	MRFAVFLALLVATFIACTSFASAENVANDVEDRRLRADAGPLPVNNAFKTAAGAVSYMSESAALTKGVQRVMAANGDEQVIRAAMRLYANAAKTSTISDDAIVKLSASMAVAAKKNPKSWPRLRKFAKITLGAGVSALAIYGAYKLLTKDSTSTTTATTTTGSA	No	No
209	PlAvh209	scaffold_1322:5287-3953	MWLLACVCCFALGLLSSYASTFSVSSFQEKANEVKSNLLRATPSTWQLPQEQPDQKTEQDYARGIILCLHNGIVAMGVSLIRELRCLGNTELIQVYHCFPDELSDESRALLTRNDSRVEIVDVCTEILAKRGPENLFLGNTKTAKAFQNYWIKPLALYHTKIREVILVDGDAVVMRDPAMLRLMSGYVRTGTTFFRDRIAKMNRFLNKKTDDGKPYIKYLIDSFDYKKMGLTGPKPSEELKKMFSWRGDTGHEMDSSMVLVDKTRAGKALDVLRELIFNTRFHLQFSWGDKEAFWLAYELAHQEYFFSPWGLSLLESVPNNDLAHPNTMCGSMAHFLPTENETDTSELLYVNGKALLEPFPSGVEKTVKGKKSRMFNLNPNHLTPRYRYDEFDLATSKS…	No	No
210	PlAvh210	scaffold_1361:1874-2431	MKLSYIIAFAAVVVASTAIPANAATSLTTNNLAEELQVSRQLGAGGGLRGASQQGDESQNTPSTSQNNGNTSQNDGKQEGQNDGKQKSKDDGKKKEDKEKKEKEKKEKKEKKEKEKKEKKEKKEKKEKKDGDKSKDGDKSKKDGDKSKKDGDKSKKDKSKDQGEKQGEQSQKQGEQNQGQNQKQGV	No	No
211	PlAvh211	scaffold_1399:3001-3456	MHFLRHTVLVAAIALAGSASAVIDAKMPNTVSSTPSLRANSLVEISNRKIATRSLRHKSKTLDGDDYASNLENRGYLTNWLGYKIDLKTISDGDLTRILNNEKAKLKAFKKLEKDNVNALKAFFQLGEMKMAEDGVRMRFWKEYGPWYDARN	No	No
212	PlAvh212	scaffold_147:54907-53855	MKSAAAFATFLALSLFFSTDGIQAASNTPSLRGLRLNADTEDVDEGRKDHRHHVKKVKKVKKIAIPVPVEVPQFIPVPVSVPSTVVASSNTAVVAPNTNVANVAPGVPGVPGAPGGPGAPGGAPGSPGAPGPVTPAPTTLGGRPAATPAATVTGRARARATPAPTNFTNSGAPGAQQPAPVVAGPQGGGGPGIAGVPSSLGFGGNNNAFGAGLGGPGATGGFAANGGSLGVGVGGNAMGGALSGGFGGANRMGGPGGGMFGAAGVGAGVGAGVGFDGNGAGGFGQQMGLSAQGGDPFGGFGGRGAMGNFGQAGNGFAGVTGGQGGIGGNVPGGSGNVFGGGFNRRERYRRR	No	No
213	PlAvh213	scaffold_170:17893-17603	MHLFHRALWLLSSFFFGCMASASVTVNVKVSDVASFNPSPRTNSIIANVDQDVISRSLRKKSKALVDDDYASGFKTRRKRILHEVFRIQDQPQVYLG	No	No
214	PlAvh214	scaffold_18:5400-6788	MPSPPPSRKLLACCLPMLVLAAVITMVGMTIIVGSGGVDFGSGNSVTSSTTFLATDMFVNVSHPESQWFQRGDHFDETVGRDRGVVTCMHDGVLPLGLSLVRELRCLGNRELIQVYHCGQQELSNSSKEMLLGADNRLELVDVCSDLVQRGVLNDNMAGQFRSWWIKPLAMYHTDLRHVMLLDVDDIFVKNPASLRDLEGYRSTGTTFFYDRVVKNCRKFMSGMDGEMQYMDKLIATFDYKRFNISGEAKPSENALKSIAYNNGTCHEMDSSLVLIDKERVGQAAMDVMLWFITEERFRYHFSFGDKETFWLSMEVAHVPYFFSPWGVSVVSSSPNKDMQEHPDTLCGSILQFMPVDDNNPEMLYVNGKALVDPYPSGVDGVATARRQNLYNTFPTHMV…	No	No
215	PlAvh215	scaffold_18:1464-2846	MMVMLLLLVVVGMTAVTLGSGYLNGEGGEGSNSDNTFRSSTHSMFRKFLGGANGTAWGFPEYGDIALSHPDSPYYQRGERFDRSVMRDHAIILCMHNDVLAMGLSLIRELRCLGNEELIQVYHCGQSELSVESKNMLLSSDNRIELVDVCADLEQKRVFTSKMAGQFQNWWIKPLAVYHTDVRHVILMDVDDIIIKDPATLRELSGYKETGTTFFYDRVLGNCKEFVNDEDNKEKYLPRLFRTFNYERFNVTGGENASDHVLDSFAYRGKSCHEMDSSLVLIDKKRTGQTVLDIMFWFITEERFRFRFSWGDKETFWLSYELAHAPYYFSPWGVSVVSSSSNKDMKKHPDSLCGSILQYVPDPSGDAEMLYVNGKALLDPYPQGIDYAPKAQWNNMFNT…	No	No
216	PlAvh216	scaffold_183:35650-36090	MASARRAVRLVNAVVALVTANAYISTLGGGHFLCRHLNQSTLMAKLQIAISMGLKDPVLESKCRVNLMYNALQLGKFKRARRILRQEEVVAEQLDSEELRRVCHAANVYLDKMDRLHKEQVLFHRKNGRPATLHDNFYRQRIVRMTK	No	No
217	PlAvh217	scaffold_2181:1026-385	MRLSSLVLLFALVVSCCSASFEPSNSNKNVPLQVRSSNSNLPRGRSLRSNNDDDEVTDEREMGGVVKIVEVANTFPSKLKPEKMDDVLEKVGEVTKNVKYPKNPAKLTPDGMRKEMELAAGAKVAPVLTSKIGRSVQRYDGNRRLLSCVVISNRNVKNGDVLLISSSSKNEWILPKGGWDKGEKIQHAAWREAIEEAGVRQMCALLAGRLELTN	No	No
218	PlAvh218	scaffold_255:29966-30724	MGLPLMSSVVFPFSLAAGLGGSHATTTWNLADFVSRLMSELPISTLYGVMAGDATHLHHVLAHIGFALFSGVDVPRVTRPSIRTWAQDLVGELRRLLRLHAFPADVVDQVTGPIERRSALGNELLRVVEPFIPDLVDFLVRATSASRVAAFGTSSATFLRTMAQQIVRQLRAYARGDSTESEDDSDERLKRLLRELLVWLGMNEHMTTFVVDSLLCWTEGDNTTSRRGRVRQREEADNDVDATDSSASKRRRE	No	No
219	PlAvh219	scaffold_346:25210-26226	MRVLRVTFVWVLLLVIALSASVYAADDEPKTPEPTSSANARDNDPVIQEIRGLRNSGMKLNDAKDFKGAIEKLRGAITLLHNRVFGEGRHEITDPADISQDAALYAQILNDYGSVLIRAKQYDEAIEVLEDSVAMVEKIYGDSHPSLGLSLRSLADAYMAKEQYKKAISKYKTLRKHVKKGLGVTHEAYIEASLRIAEGYKKLGNKKKNLKTLKDAVKAQGGEINGLTTGIAELYMELSTAHVAMNEIDDALRAAEMASVIFLQRDGEDTLSYAFSLNALAGVKMRQKKVDDAIKLLEHAHRIAVKIYGENDAITQASAKTLREVKEYKLDLQAEKDEL	No	Yes
220	PlAvh220	scaffold_365:27063-28457	MAKKTRISATYALAKAVARNRRWLLLLTPLLVVYGLLVTLTTDGGSESPTSSYLRHHTNFVDGTQHPKSPFFQRGDQFDLRVKRERGVLTCMHDRVVAMGVSLIRELRCLGNQELVQVYHCGPELSEMSKKLLLSVDNRLELVDVCGDLVEQRVLSQEMADKFRNWWIKPLAMYHTDVRHVMLMDVDDISVKDPAVLRELMPYKTTGTTFFYDRVHSNCYEHVNGMDEDQHYLKKLFATFDYDRFNVTEGNSPSHEVLESFAYTGKTCHEMDSSLVLVDKERAGQTVMDIMLWFITEERFRFRYSFGDKETFWLAFEMAHVPYSFSPWGVSGVSSTPNRDMEIHPNTLCGSILHYMPVDDQEPEMLYVNGKSLLDPYPEGIKEVPNARWNNMFNALPTH…	No	No
221	PlAvh221	scaffold_5:4973-5326	MRVCYFLLAVTAASLLNSAIVSATPEDSKLISTASSPKRSLRSQNFLEWPEELEEFVHHHHHIREIFTRWCLEDHEETVNKLEDTREDRNPRLEAIYKKYVHSKTEDGRKLAIAECDV	No	No
222	PlAvh222	scaffold_519:16281-16772	MRFSIFITLLVATFIACTSFASADNAANVVEDRRLRADAVPVAPVENAAKGAAGFVSKLKDSTALSKGVRQILAANGDEQAIRAAMKMYSQAAKSATISDDAIAKLSASMAVAAKKNPKSWPGLRKFAKITLGAGVSALAIYGAYKLLHQNNSPVTTTVGSASA	No	No
223	PlAvh223	scaffold_689:1361-1879	MRFGVFLTLLVVTFVACCTSFTNAEIVANDLEVRRLRAEHGPAHAAKVVKETVPGNAAKIASAFISTAKEKATLAKAFQQAMTANGDEAAVKAAIKLAAGAKDAARMSDNEVAKISEMMAASAKKNPKSWPRLRKFAKITLGAGVGALAVYGAFKLMTKDSAAAVTTDTTGSA	No test	No
224	PlAvh224	scaffold_709:5297-5797	MISFKNLLVVSAVAVLLVTVTTSGEAYENKRALRQAAPETAEIEEADDSECGSLEMAEEENAGSSNKFNQGGETNTYNQTGETNTYNQGGWSNTYNQGGETNTYNQGDETNTWGAGGTGATDTSQFTQGEYGDEADNQKFTDGAQSQSDINFSSFQGMNNAGTVSPQ	No	No
225	PlAvh225	scaffold_709:1839-3083	MIVSFKKSLFLSAVAVALAVSVEGYNGVADSTYEAKRMLRLEAQEVAEEEMADDSECGSLEMAEDDSECGSLEMAEDDSECGSLEMAEDDGSQTNPSTGDTGGNTWTQAPTTEGSGNSGDNTWTQPPTSNTGGSSWNAGSSTNQWNSGGSTNNWGGGSNTGNTEGSKKENNDDNQQNSEKSSNGDNKDNTENTDNGDNKDNTESGDNKESSKESNGDNKDSLKNNENTESADTSVQQGEIGGEAEVAGESDSECGSLEMAEDDSECGSLEMAEDDSECGSLEMAESGDGNTGENTPPSTDTGSTGGGNTWTQPPSTDTGSTGGGNTWTQAPTTDTGNNGDGNTPTTGNSGNSDDNKQQNSGNSDDNKDQNTGNSDDTKQQSSGNSDTNNGYTGSKSDID…	No	Yes
226	PlAvh226	scaffold_734:14996-14613	MRFFLIVAVAAIAFVSGCHAVVIDTPSSVHAFNDNNAGFSRSLRSSTNEDAGERAIRGTLYADIRAMMGIGSYHTLYKAKLTPRQVKAVLGVTQNEMNGIGKGLQRFYMGYYSYYTVQKKKERTRREE	No	No
227	PlAvh227	scaffold_822:11338-10886	MRLAYFVVCVAIILLTPCNAHSTDANMSGLWKSSNLAQQRDVVLSDINSKRYLRSHTIRDETTKNGERSINTKRLWEWRYFTEWSLYKMLRDEMFRSKMFTKWDEYPLDQLWLKIGKKKLKDERLAAMFVRYVTTGRRVSHHSTRTSKFNS	No	No
228	PlAvh228	scaffold_946:7247-6960	MHILYVLLIVVTLAASTGSASASVYLDQIEETKHILFRTETSEKRFLRAASRSHDYNAILHLLGLSKVGTRTTTPNKYAEGVWGDYLLWVDSRSGL	No	No
229	PlAvh229	scaffold_1107:5577-6062	MGLIRIILLLTVVATTLLAPPINAFPELSQLSMTPSKLANPVNKGLRRNLKSFDAQDDEGLKEERVGNGFSLKGIGIKNPFAKATTSGEAAAKKQEEIRASMLKDRREEFLNDKFAEFFVAGKSADDVVKDMRNAGRHEVEVTSVKTAYDEWLKALLHPKIK	No test	No
230	PlAvh230	scaffold_1519:4045-3632	MMRVGLFVLVMVGAFASSVKADSLVKQKVTIITPSNEAVDAVYLRDGEGKYLVLHLNDDEGILNNNSVDDDSASGKEERVGGAMNDTTVKIAKQLSMLSSKEYNSIGNNILYFSITFSAALFPRIIERTKTVIALNVQ	No	No
231	PlAvh231	scaffold_1531:548-958	MIQVLFVFLIALFASCHGAATPTKNQLTISTKDSTATVIALQKFFAEDAKKHSNNGFLKVVTLSSSDEERAAVSAIAAGQGPRVGAGTTVVSSDTGSGETVTVTVYNNNGLWQRFQRWWNRLFNGSTRRLRQPTTAH	No test	No
232	PlAvh232	scaffold_1556:1140-1715	MRFSYLLFVAVTVFVVSSDVVCAKQSTVASTKAATELNSVDAGNTKTLMWSHKLIEDDDSHGYTEKEERGLSFGVFMKLENWLKEGQSPGQVKESRSPPRTKLYLKWSIYIWKCTTKSTAFSTTTYTLDNSKMNEHVFQTSLERDEERRRRTGGWRGDSKSGDLPQTKAPTTKHVAGAPHIINILSNQLYQV	No	No
233	PlAvh233	scaffold_172:12697-13563	MRLTFLALLVTKFVVACVGFTSAESDFLVKNDDNGFRGLSESAYVQEERGGGDAIAKAIAGGGDDVAKVIAGGGDDVAKLSKAVKDAFTVGDDEVAKALILVKKANGGEGVGLADDDLGKIAKAVATAQKSSKLTDEQASMLSKAMIDWKKATEAAKVDDEVAKMSAMFKKANVKATGAAKYTDDELAAMAKAFSDVQKTTGFSDNQMANLAKLFTNAKQATSSTDASVAKLSQELAGVVQKDKKSWSTLKKVIVGTLGVTIGGAVIYGTVKLVSKDSSSPATTTTGSA	No	Yes
234	PlAvh234	scaffold_1806:723-316	MIQVVLALLIALLASCEATTTPTKHQLTVSTTNASATAKALEKFFTEDAKQSKNNGFLKVVTPSTSDEERASTSAVAAGEGARAGAGTTVVSSSTASGEVVTVTVYNNNGLWQRFQRWWNSLFTTSRRLRQELRSE	No	No
235	PlAvh235	scaffold_187:40921-41301	MRLVEFILVVMTILVTASNSVATSQHEIKGYSIAESIRKLVSFKDTNSHSRTKDFPSTEERVSSGAIVSGEGGRAGTGETTTATTTTDNGDGTITVSKYYNNGLLQKIERWWDRLLHPTSNRRLRQT	No	No
236	PlAvh236	scaffold_187:41852-42244	MRLIEVVLVFMIALFSTCDGIIIKKLSTTTDVTENSRKLMSFHNDNPNKRFDSQKPTGISSTDEERVSSTVSSIEAGRVGAETTSTTVLSTKNADGTVTVSKYYNNGLKQKFMKWWNGLFKPSSTRRLRQV	No	No
237	PlAvh237	scaffold_2137:1074-619	MRLQYYVLVVAAALVASGEGLQIVANSAKSTSLREATDDTRYQPYVEGKTDRFLISEANNDSPTKTTTGYEVSTLQDKDNDNLQEDDDEYEYDDEERAKRKRRRRKRKKRKHKETPTPTPTLAANETATLAPTTRRRKRRSFISWLRRRIDD	No	No
238	PlAvh238	scaffold_361:1098-2597	MPRRISRPVLLLLVLGGLGLLVVAANFVFTWRATSVARARAEEHLASLRENPGTGTRTGNNGANTLNDQNGAQDPQPREERDEFSADDVQRMEKQLVYTIHQTAQRTSEKRGIVLPLFDGIATLGLSLIMELRAMSVDLPIEVPHCGDLKDSLQRTVLEKEDMGVIRFYDVCELASQTASTLDPSRKVFCQSLRNCHRSYRSFDVKLLAMTYSQFEEIMLLDADTLFFESPMPLWDTEKYRDTGTLFFHDRLSQDNMFLGNRIRGNADVSELNQYISRFDVSPFSLLGNIERPKATSENKIPVELNNYSPSEHLMTSHSWNHRAGHEMDSSLVLWNKKRQPRATAMLASFVALNSIGRPPSYGDKELFFIAVELAETKYAFSDFGVGGVGWDFRDKGPG…	No	No
239	PlAvh239	scaffold_419:14221-14604	MRLFQAVQVTFVVIVILVDSCNATGASTWNQVAPIRATSIVESIRRYLFVKLAEEERSSNTAVSSGGEGGRVGAGATGVTSTSTTSGGTVTITKYWKNGLVQRFKRWLKKLSHPFSSTTRRLRLETNT	No	No
240	PlAvh240	scaffold_419:20251-20649	MRLVLIVQVVLMTMALLLTNSNSVATARTKIVVSHTTRNLLSFEDVKPHKSRESNELSSIEEERGPVATVIGGAAAGNHGTTPNSQQDGGKMVTVTKYNNNGLWQKFVRWWKRLFGNETQPSKTPRRLRQRMP	No	No
241	PlAvh241	scaffold_419:15515-16087	MRLGEFVLLVIAVLFACSACSVGATKNEIKSTSLTAIAGNFRNLLSFDDVDSESKSINEERVSAGAKAAAEGGRVGAGETVVSSNPTGGETVTVTVYNNNGLWQRIKRWWMKLFGNEERASSSVIASGEGGRAGADGTVVSTSNDNGGGTITVTVFSNNGLFHKVVQWWRSQCTRQVSRATSDTTTTRLRQ	No	Yes
242	PlAvh242	scaffold_459:19985-20308	MQLIQFILVVMIILLTTNTEFAAAAKCDIKTDNLRSVQSASIVNLAATEGTMEERAGANAGAAGRTVGGASVPVNGPVDTVGGKMETVTTYNGNGLLQRVGNWWKSTF	No	No
243	PlAvh243	scaffold_513:3994-4602	MRLTEVLLVVLVALLACGAAAKDNRNLLSVEDVDINGKNSKGKEERANSATVRGGTVTFPTTPNNGGGIDVASFRGGTITFATRPNDDNGGGTVTVTTYNDDGLWQRIKKWWKKLLGREERLRPAARSTGVASNVGAGGIASRVGAGGTGGTVLIDDNNKGGGTVTVTVYNNDGLFQRVMRWWNRIIARVSSTLTFRRLRQLE	No	No
244	PlAvh244	scaffold_604:19286-18729	MRSFILAQIIAVVVLFTTASAVPRTRTSNPMTVPAISSLKRSEKTFLRSLQSIADTTELSPTPAEKEERALNFSFLKRLKPKTENFKKAAAIKKMQKMQKTQKKRELLKQKLEKRRILLKQKQAKDNVFLLSGTRDHEIYPKFDEWHKAGLSQLQVVDGVRAKMKISEDAAEEIGRRYKGWRIILP	No	No
245	PlAvh245	scaffold_781:1427-1038	MRSLSVLSAAMVVAFCVSCDATTDSGKSKIAMMGPDLVRSLSAERNNDATDRILPLHQENEAFDTEERFGEKSIVKSAAKKIGKGLVADKVYAAWAKKYTKLEIGKFLDVENREKYKSIYVGYVNYVNTH	No	No
