# Supplementary material for: An RXLR effector PlAvh142 from Peronophythora litchii triggers plant cell death and contributes to virulence
Source: Mol Plant Pathol. 2020 Jan 7;21(3):415–28. doi: 10.1111/mpp.12905 (PMC7036370; doi:10.1111/mpp.12905)
Supplement: Supplementary file 6 — TABLE S2 Primers used in this study [file MPP-21-415-s006.xls]

## Sheet: Table S2
Table S2: Primers used in this study
Primer names	Sequences (5'-3')	Purpose
q142-F	GAGGAGGTAGAGGAACGTGG	RT-qPCR
q142-R	CTTGGAGTTGGGGTTTGTGG	RT-qPCR
PlActin-F	TCACGCTATTGTTCGTCTGG	RT-qPCR
PlActin-R	TCATCTCCTGGTCAGAGTCC	RT-qPCR
qNbPR1-F	CCGCCTTCCCTCAACTCAAC	RT-qPCR
qNbPR1-R	GCACAACCAAGACGTACTGAG	RT-qPCR
qNbPR2-F	CATCACAGGGTTCGTTTAGGA	RT-qPCR
qNbPR2-R	GGGTTCTTGTTGTTCTCATCA	RT-qPCR
qNbERF1-F	GGCGAATTTTCCGGGAGACT	RT-qPCR
qNbERF1-R	GGCTCCGATTTTACTTCGCC	RT-qPCR
qNbLOX-F	CCTTAAGAGGAGATGGAACT	RT-qPCR
qNbLOX-R	TCTAAGCTCATAAGCAATGG	RT-qPCR
qNbEF1α-F	TTGCTTGCTTTCACCCTTGG	RT-qPCR
qNbEF1α-R	TCGAAACCAGAGATGGGGAC	RT-qPCR
qMYB-F	GATTACAAGCCTCCTCAGAACTC	RT-qPCR
qMYB-R	CAAAAACTCTCATCGATCTCTGG	RT-qPCR
qRAR1-F	ATCCTGCTCCGGTGAAGAAG	RT-qPCR
qRAR1-R	ATCCTCTCATCCGGTCATGG	RT-qPCR
qNDR1-F	ACCTGCCCTTAACAACTCTGA	RT-qPCR
qNDR1-R	GCTTTCTTGTCATGACCTTGGT	RT-qPCR
qEDS1-F	TCCCGGAATTATCAGCACGA	RT-qPCR
qEDS1-R	TGGATTCTCAACGACCACCA	RT-qPCR
qSIPK-F	TGTACACCAGCTGCGTCTTA	RT-qPCR
qSIPK-R	TGGAGCGAGTTCAGGTAAGG	RT-qPCR
qWIPK-F	CCTCCGTGGCCTAAAGTACA	RT-qPCR
qWIPK-R	GCAACCGACAGACCAAACAT	RT-qPCR
qMEK1-F	GCATGGCCGAGCTTTTATGA	RT-qPCR
qMEK1-R	TGGCTCAAAAGGTCCAAAGC	RT-qPCR
qMEK2-F	TTGCTGACTTTGGGGTTTCG	RT-qPCR
qMEK2-R	ATCACCTGACCTCCCAACAG	RT-qPCR
qMAP3Kα-F	AAGCCATCCAGTGATCACCA	RT-qPCR
qMAP3Kα-R	GTTTCTTGTGGTGGGTCTGG	RT-qPCR
qWRKY2-F	GGAACAAGTGAGGGTGAGGA	RT-qPCR
qWRKY2-R	CTTTCTGGCCATACTTCCGC	RT-qPCR
qSGT1-F	GCCCAGTTATCCTTCCTCGA	RT-qPCR
qSGT1-R	GGCTCTTCTGGTGTCCTCAT	RT-qPCR
qHSP90-F	ACCCGAGGAGATCACAAAGG	RT-qPCR
qHSP90-R	TGGGCTTCTTCTTGGTGTCA	RT-qPCR
qSOBIR1-F	CTTAGAAAAACTCTCTTTAGC	RT-qPCR
qSOBIR1-R	TATGGATTGGAGTGACATTATG	RT-qPCR
qSERK3-F	ATTGCTGGAGGAGTTGCTGCCGG	RT-qPCR
qSERK3-R	CCACGTACAGCAGTGGTAACAT	RT-qPCR
qMYB-F	GTGAGTAAGGTTACCGAATTCCGGTGAGAGCTCCTTGTTGTGAGA	Constructtion TRV2 vector for VIGS in N. benthamiana
qMYB-R	TGGAGGCCTTCTAGAGAATTCACTGGGCTATCAATGTGTTTTTG	Constructtion TRV2 vector for VIGS in N. benthamiana
TRV2-RAR1-F	GTGAGTAAGGTTACCGAATTCGAGTTGTTGCAAGAAAAGCA	Constructtion TRV2 vector for VIGS in N. benthamiana
TRV2-RAR1-R	TGGAGGCCTTCTAGAGAATTCATCGCATTGCTGTACATCTG	Constructtion TRV2 vector for VIGS in N. benthamiana
TRV2-NDR1-F	GTGAGTAAGGTTACCGAATTCGATAACTCCAACTCCACAAGA	Constructtion TRV2 vector for VIGS in N. benthamiana
TRV2-NDR1-R	TGGAGGCCTTCTAGAGAATTCAGCATCATTCCAAGGCATT	Constructtion TRV2 vector for VIGS in N. benthamiana
TRV2-EDS1-F	GTGAGTAAGGTTACCGAATTCAGCACGAGGTAGTTGTAAG	Constructtion TRV2 vector for VIGS in N. benthamiana
TRV2-EDS1-R	TGGAGGCCTTCTAGAGAATTCAACAGCATCTGGATTCTCAA	Constructtion TRV2 vector for VIGS in N. benthamiana
TRV2-SIPK-F	GTGAGTAAGGTTACCGAATTCGGTGGCAGGTTCATTCAA	Constructtion TRV2 vector for VIGS in N. benthamiana
TRV2-SIPK-R	TGGAGGCCTTCTAGAGAATTCGTGGTGGTGGTATTATATCTCT	Constructtion TRV2 vector for VIGS in N. benthamiana
qWIPK-F	GTGAGTAAGGTTACCGAATTCTGATTCCTCCACCGTTAC	Constructtion TRV2 vector for VIGS in N. benthamiana
qWIPK-R	TGGAGGCCTTCTAGAGAATTCTTCCGTCATATTCTCGTTCT	Constructtion TRV2 vector for VIGS in N. benthamiana
qMEK1-F	GTGAGTAAGGTTACCGAATTCGGAAGTGGTGGTGTTGTT	Constructtion TRV2 vector for VIGS in N. benthamiana
qMEK1-R	TGGAGGCCTTCTAGAGAATTCTGCGAGATATGGTTCAAGAA	Constructtion TRV2 vector for VIGS in N. benthamiana
qMEK2-F	GTGAGTAAGGTTACCGAATTCATTATCTCCACAGGCGTAAG	Constructtion TRV2 vector for VIGS in N. benthamiana
qMEK2-R	TGGAGGCCTTCTAGAGAATTCGCTAACACCAAGACTCCATA	Constructtion TRV2 vector for VIGS in N. benthamiana
qMAP3Kα-F	GTGAGTAAGGTTACCGAATTCTTGGTGGTTCTGGTTCTG	Constructtion TRV2 vector for VIGS in N. benthamiana
qMAP3Kα-R	TGGAGGCCTTCTAGAGAATTCAAGGTGATGATGTGGTAGTT	Constructtion TRV2 vector for VIGS in N. benthamiana
qWRKY2-F	GTGAGTAAGGTTACCGAATTCATGGTTATAGATGGCGGAAG	Constructtion TRV2 vector for VIGS in N. benthamiana
qWRKY2-R	TGGAGGCCTTCTAGAGAATTCGGTGTTGTGGCTACTGTT	Constructtion TRV2 vector for VIGS in N. benthamiana
qSGT1-F	GTGAGTAAGGTTACCGAATTCCAATTGCCATGACTCCTAAGAAC	Constructtion TRV2 vector for VIGS in N. benthamiana
qSGT1-R	TGGAGGCCTTCTAGAGAATTCACCGACTGATTAGGTAGTTCTCCAG	Constructtion TRV2 vector for VIGS in N. benthamiana
qHSP90-F	GTGAGTAAGGTTACCGAATTCATCAACACTTTCTACAGCAA	Constructtion TRV2 vector for VIGS in N. benthamiana
qHSP90-R	TGGAGGCCTTCTAGAGAATTCACCAGCTTGAGACTCCCAAA	Constructtion TRV2 vector for VIGS in N. benthamiana
TRV2-F	TTATGTTCAGGCGGTTCTT	Verifing primers used in TRV2
TRV2-R	CTTCAGACACGGATCTACTT	Verifing primers used in TRV2
pbin142-F	CTGTACAAGGGTACCCCCGGGACGGAAAATCGCCAAGTCAA	Construction pBINGFP2::PlAvh142
pbin142-R	AGAGGATCCGTCGACCCCGGGTTAGAGTCTATTGAGACCAT	Construction pBINGFP2::PlAvh142
Avh142NLS-F	GGGCCTAAAAAGAAGCGTAAGGTTGAGGACCCTACGGAAAATCGCCAAGTCAA	Construction pBINGFP2::NLS-PlAvh142
Avh142nls-F	GGGCCTAAAAACAAGCGTAAGGTTGAGGACCCTACGGAAAATCGCCAAGTCAA	Construction pBINGFP2::nls-PlAvh142
Avh142NES-F	GGGAACGAGCTTGCATTAAAGCTCGCTGGTCTTGATATTAACAAGACGGAAAATCGCCAAGTCAA	Construction pBINGFP2::NES-PlAvh142
Avh142nes-F	GGGAACGAGCTTGCATTAAAGGCAGCTGGTGCAGATGCTAACAAGACGGAAAATCGCCAAGTCAA	Construction pBINGFP2::nes-PlAvh142
Avh142N-R	GGGTTAGAGTCTATTGAGACCAT	Construction pBINGFP2::NLS/nls/NESnes-PlAvh142
Avh142-71R	AGAGGATCCGTCGACCCCGGGTCTCTCCTCATTTGCTGAAT	Generation PlAvh142 deletion mutants used in transient expression N. benthamiana
Avh142-72F	CTGTACAAGGGTACCCCCGGGAAAATCTCAACAGATCTGAC	Generation PlAvh142 deletion mutants used in transient expression N. benthamiana
Avh142-IR1delR	GGTGTCAAAGTACATCTTGGTGATTTTCGAAGACTGAGCT	Generation PlAvh142 deletion mutants used in transient expression N. benthamiana
Avh142-IR1delF	ATGTACTTTGACACCGTTAT	Generation PlAvh142 deletion mutants used in transient expression N. benthamiana
Avh142-IR2delF	AGAGGATCCGTCGACCCCGGGTTAGAGTCTATTGAGACCATTGCTGATGGCCGTCTTCGGGTTTATGGCGT	Generation PlAvh142 deletion mutants used in transient expression N. benthamiana
Avh142-delR	AGAGGATCCGTCGACCCCGGGTTAGAGTCTATTGAGACCAT	Generation PlAvh142 deletion mutants used in transient expression N. benthamiana
pBINGFP2-F	GAACCCTAATTCCCTTATCTG	Verifing primers used in pBinGFP2
pBINGFP2-R	AAGACCCCAACGAGAAGC	Verifing primers used in pBinGFP2
Avh142-LF	CAGGAATTCGATATCAAGCTTGCGCCTTGAAACTCCCAGAT	Generation vector to knockout PlAvh142 in P. litchii
Avh142-LR	ATCTTGTTCAATCATAGCAATTGGTTGAGACGCAT	Generation vector to knockout PlAvh142 in P. litchii
Avh142-RF	GACGAGTTCTTCTGAACCACCATAGGAACTTGTTC	Generation vector to knockout PlAvh142 in P. litchii
Avh142-RR	GTCGACGGTATCGATAAGCTTGATATCCCAGAAGAGTGTAGAC	Generation vector to knockout PlAvh142 in P. litchii
NPTII-F	ATGATTGAACAAGATGGATT	Generation vector to knockout PlAvh142 in P. litchii
NPTII-R	TCAGAAGAACTCGTCAAGAA	Generation vector to knockout PlAvh142 in P. litchii
M13-F	TGTAAAACGACGGCCAGT	Verifing primers used in knockout vector
M13-R	CAGGAAACAGCTATGACC	Verifing primers used in knockout vector
sgRNA sense	CTAGCCACTTTCTGATGAGTCCGTGAGGACGAAACGAGTAAGCTCGTCAAAGTGATAAGCCTCAATGG	Constructtion pYF2.3G-RibosgRNA to target PlAvh142
sgRNA Antisense	AAACCCATTGAGGCTTATCACTTTGACGAGCTTACTCGTTTCGTCCTCACGGACTCATCAGAAAGTGG	Constructtion pYF2.3G-RibosgRNA to target PlAvh142
RPL41_Pseq_F	CAAGCCTCACTTTCTGCTGACTG	Verifing primers used in pYF2.3G-RibosgRNA
M13-F2	GTTGTAAAACGACGGCCAGT	Verifing primers used in pYF2.3G-RibosgRNA
Avh142-F1	TTGACTGATACGCGAGTAGC	Primers used in verifing PlAvh142 knockout mutants in P. litchii
Avh142-R1	TGACCACGTTATTGAAATGC	Primers used in verifing PlAvh142 knockout mutants in P. litchii
Avh142-OE-F	TATCGATCCTGCAGGCGTACGATGCGTCTCAACCAATTGCTCC	Constructtion pTORmRFP4 vector for overexpression PlAvh142 in P. litchii
Avh142-OE-R	CTCGGAGGAGGCCATCGTACGGAGTCTATTGAGACCATTGCTG	Constructtion pTORmRFP4 vector for overexpression PlAvh142 in P. litchii
pTOR-F	TCACTCTCACGTGCCCAAGTCC	Verifing primers used in pTORmRFP4
pTOR-R	TTGTATTAAATGCATAGACACA	Verifing primers used in pTORmRFP4
Avh1-F	GGGATGGTCGCACACACCAAGCTCGC	Constructtion pVX vector for transient expression in N. benthamiana
Avh1-R	GAAAGCGGCCGCTACGTGAAACGTAATTCCAC	Constructtion pVX vector for transient expression in N. benthamiana
Avh2-F	GGGATGGCTACTACACTTCAGAGCTATTC	Constructtion pVX vector for transient expression in N. benthamiana
Avh2-R	GAAAGCGGCCGCGAACTCTAAAAACCTTTGATCC	Constructtion pVX vector for transient expression in N. benthamiana
Avh3-F	GGGATGTCTTTGGTAGCTACCGAGTC	Constructtion pVX vector for transient expression in N. benthamiana
Avh3-R	GAAAGCGGCCGCGGCGACAGCATTGGTGATGT	Constructtion pVX vector for transient expression in N. benthamiana
Avh4-F	GGGATGTCCTCAGTGGAACTGAAGCC	Constructtion pVX vector for transient expression in N. benthamiana
Avh4-R	GAAAGCGGCCGCCTTCTTATTTGCATTGTAAA	Constructtion pVX vector for transient expression in N. benthamiana
Avh5-F	GGGATGGTCACACACTGGGACGAATC	Constructtion pVX vector for transient expression in N. benthamiana
Avh5-R	GAAAGCGGCCGCGGCCTTTGGCGATGTCACTT	Constructtion pVX vector for transient expression in N. benthamiana
Avh6-F	GGGATGCTCCCCACTACAGCTAGGTC	Constructtion pVX vector for transient expression in N. benthamiana
Avh6-R	GAAAGCGGCCGCAGCAGCTGGCGCAGCAGCCC	Constructtion pVX vector for transient expression in N. benthamiana
Avh7-F	GGGATGCTCTCGTCGACTGTAGAGAA	Constructtion pVX vector for transient expression in N. benthamiana
Avh7-R	GAAAGCGGCCGCCGGAGCAGGAGAAGCGATAA	Constructtion pVX vector for transient expression in N. benthamiana
Avh8-F	GGGATGCTCTCTGACTCTGAGATGGT	Constructtion pVX vector for transient expression in N. benthamiana
Avh8-R	GAAAGCGGCCGCTGTGCTGAATTTCTTCGAGT	Constructtion pVX vector for transient expression in N. benthamiana
Avh9-F	GGGATGTTTGAGCACGACATTACTTC	Constructtion pVX vector for transient expression in N. benthamiana
Avh9-R	GAAAGCGGCCGCCGAGAAAGCCTCCAATTTAT	Constructtion pVX vector for transient expression in N. benthamiana
Avh10-F	GGGATGAGTACCTCGACAGCGTGTCG	Constructtion pVX vector for transient expression in N. benthamiana
Avh10-R	GAAAGCGGCCGCCAAGTTTGCATTTAGTTGTA	Constructtion pVX vector for transient expression in N. benthamiana
Avh11-F	GGGATGCTATCTGCGGTAACGGATAC	Constructtion pVX vector for transient expression in N. benthamiana
Avh11-R	GAAAGCGGCCGCCGAAGGCGGTAATGGGTGGT	Constructtion pVX vector for transient expression in N. benthamiana
Avh12-F	GGGATGACTACCAACTCGAATATGAC	Constructtion pVX vector for transient expression in N. benthamiana
Avh12-R	GAAAGCGGCCGCCAAATGAAATACTTCTTGCG	Constructtion pVX vector for transient expression in N. benthamiana
Avh13-F	GGGATGATTAGAGTCACAGAAGATGC	Constructtion pVX vector for transient expression in N. benthamiana
Avh13-R	GAAAGCGGCCGCAGAATGTTTATCCTTGATGT	Constructtion pVX vector for transient expression in N. benthamiana
Avh14-F	GGGATGCTTGAGCAGGATATTACTTC	Constructtion pVX vector for transient expression in N. benthamiana
Avh14-R	GAAAGCGGCCGCCAATGCGTTGCCATTTTCAT	Constructtion pVX vector for transient expression in N. benthamiana
Avh15-F	GGGATGACTGCAGACTTTGACCAAGC	Constructtion pVX vector for transient expression in N. benthamiana
Avh15-R	GAAAGCGGCCGCGTGTATCACGTAGCCGTTGT	Constructtion pVX vector for transient expression in N. benthamiana
Avh16-F	GGGATGCTCCCCACTGCAGCTAGTTC	Constructtion pVX vector for transient expression in N. benthamiana
Avh16-R	GAAAGCGGCCGCCAAAACGAGCGACAAACAAC	Constructtion pVX vector for transient expression in N. benthamiana
Avh17-F	GGGATGAGCTATGATATGTCTACGCT	Constructtion pVX vector for transient expression in N. benthamiana
Avh17-R	GAAAGCGGCCGCTATATCCGTCACCCCAGCCT	Constructtion pVX vector for transient expression in N. benthamiana
Avh18-F	GGGATGGTCATGACCAGCCGTCGTGA	Constructtion pVX vector for transient expression in N. benthamiana
Avh18-R	GAAAGCGGCCGCGGCCAGCGGGTTATCCTTCA	Constructtion pVX vector for transient expression in N. benthamiana
Avh19-F	GGGATGACCTCGACCACGAAGTTGAT	Constructtion pVX vector for transient expression in N. benthamiana
Avh19-R	GAAAGCGGCCGCCGACCCAGTGGTGTCATCAT	Constructtion pVX vector for transient expression in N. benthamiana
Avh20-F	GGGATGACACCGATCAATGGGGAAGG	Constructtion pVX vector for transient expression in N. benthamiana
Avh20-R	GAAAGCGGCCGCTCGGTAGTCTTTGAAAGAAG	Constructtion pVX vector for transient expression in N. benthamiana
Avh21-F	GGGATGGAAGGACGAGCTGATCATGT	Constructtion pVX vector for transient expression in N. benthamiana
Avh21-R	GAAAGCGGCCGCACTGAATCTTGACCCTGTTC	Constructtion pVX vector for transient expression in N. benthamiana
Avh22-F	GGGATGACTACCACCTCGAAAATGAC	Constructtion pVX vector for transient expression in N. benthamiana
Avh22-R	GAAAGCGGCCGCGAAGTTAACAACAGCGGACT	Constructtion pVX vector for transient expression in N. benthamiana
Avh23-F	GGGATGATCGACTCGAAGATGGCTAT	Constructtion pVX vector for transient expression in N. benthamiana
Avh23-R	GAAAGCGGCCGCCGAACGTCTAGGGACTACGA	Constructtion pVX vector for transient expression in N. benthamiana
Avh24-F	GGGATGTCCCCGAGTGGACTTTCGGT	Constructtion pVX vector for transient expression in N. benthamiana
Avh24-R	GAAAGCGGCCGCGATGGATCTTTCTTCGAGGG	Constructtion pVX vector for transient expression in N. benthamiana
Avh25-F	GGGATGACGCGTTCCATATTTGGGAA	Constructtion pVX vector for transient expression in N. benthamiana
Avh25-R	GAAAGCGGCCGCATGCGCGCTCCCTATGCTGT	Constructtion pVX vector for transient expression in N. benthamiana
Avh26-F	GGGATGGCTTTGGTTGCAAGAGACTC	Constructtion pVX vector for transient expression in N. benthamiana
Avh26-R	GAAAGCGGCCGCGCCATCAAGCTCACCCTGTA	Constructtion pVX vector for transient expression in N. benthamiana
Avh27-F	GGGATGAAGATAATTACGCCTGCTTT	Constructtion pVX vector for transient expression in N. benthamiana
Avh27-R	GAAAGCGGCCGCTGGTTGGAACGCAAATCCTG	Constructtion pVX vector for transient expression in N. benthamiana
Avh28-F	GGGATGGAATCCCATATTCACACTCT	Constructtion pVX vector for transient expression in N. benthamiana
Avh28-R	GAAAGCGGCCGCCCCCAAAACGTAAGCCTTGA	Constructtion pVX vector for transient expression in N. benthamiana
Avh29-F	GGGATGTCCACTGCGGCAATCGACTT	Constructtion pVX vector for transient expression in N. benthamiana
Avh29-R	GAAAGCGGCCGCCGCGCGCCTAGGATTTATGA	Constructtion pVX vector for transient expression in N. benthamiana
Avh30-F	GGGATGATTTCGACGCTCGATTCCTC	Constructtion pVX vector for transient expression in N. benthamiana
Avh30-R	GAAAGCGGCCGCGGTTACTCCGATGAAGTACT	Constructtion pVX vector for transient expression in N. benthamiana
Avh31-F	GGGATGTCTATCTCGTCGAAAACTCC	Constructtion pVX vector for transient expression in N. benthamiana
Avh31-R	GAAAGCGGCCGCACATGGTTGATAGAGCCTTG	Constructtion pVX vector for transient expression in N. benthamiana
Avh32-F	GGGATGAACGAGGTTAAGGTTTCCAA	Constructtion pVX vector for transient expression in N. benthamiana
Avh32-R	GAAAGCGGCCGCAGTCGCTGCCTTCTTCGCTT	Constructtion pVX vector for transient expression in N. benthamiana
Avh33-F	GGGATGAGAGTGGGTATACCCGACAC	Constructtion pVX vector for transient expression in N. benthamiana
Avh33-R	GAAAGCGGCCGCATAGGAAGGATATTTCATCT	Constructtion pVX vector for transient expression in N. benthamiana
Avh34-F	GGGATGTTGACCATGGAGTCCAAAGT	Constructtion pVX vector for transient expression in N. benthamiana
Avh34-R	GAAAGCGGCCGCGAAGTGAGCCTTGTAGAATT	Constructtion pVX vector for transient expression in N. benthamiana
Avh35-F	GGGATGTTGCCTAATTCTCCGAAGAT	Constructtion pVX vector for transient expression in N. benthamiana
Avh35-R	GAAAGCGGCCGCGTTGCTGTTCAGCTTATTCA	Constructtion pVX vector for transient expression in N. benthamiana
Avh36-F	GGGATGGCTTTAATACACGTAGGTGC	Constructtion pVX vector for transient expression in N. benthamiana
Avh36-R	GAAAGCGGCCGCAAGCGAATGAAAAAGTGCCA	Constructtion pVX vector for transient expression in N. benthamiana
Avh37-F	GGGATGACCAATGGGTTTTCAACCAT	Constructtion pVX vector for transient expression in N. benthamiana
Avh37-R	GAAAGCGGCCGCTGTAGTTGTAGCAGCGTTCT	Constructtion pVX vector for transient expression in N. benthamiana
Avh38-F	GGGATGGCGGTCCCGAATTCCAAGTC	Constructtion pVX vector for transient expression in N. benthamiana
Avh38-R	GAAAGCGGCCGCCGTTCCAGGATACAGGGATT	Constructtion pVX vector for transient expression in N. benthamiana
Avh39-F	GGGATGCGGGAGGTGGACTCCGATCA	Constructtion pVX vector for transient expression in N. benthamiana
Avh39-R	GAAAGCGGCCGCTCCACTCTTAGCGAACATAT	Constructtion pVX vector for transient expression in N. benthamiana
Avh40-F	GGGATGACGGCCACAACCGACCAGAC	Constructtion pVX vector for transient expression in N. benthamiana
Avh40-R	GAAAGCGGCCGCACAGGCCCAATTTTCGCAGT	Constructtion pVX vector for transient expression in N. benthamiana
Avh41-F	GGGATGGCCTCCAATACCGACAAGAC	Constructtion pVX vector for transient expression in N. benthamiana
Avh41-R	GAAAGCGGCCGCGTACTGCTTCGCACGGCAGA	Constructtion pVX vector for transient expression in N. benthamiana
Avh42-F	GGGATGTTCGAGCTGACCACCGCCGA	Constructtion pVX vector for transient expression in N. benthamiana
Avh42-R	GAAAGCGGCCGCCCCGCTTTTCAGATTGTCGT	Constructtion pVX vector for transient expression in N. benthamiana
Avh43-F	GGGATGGATCAGATCAGTGTCTCGAA	Constructtion pVX vector for transient expression in N. benthamiana
Avh43-R	GAAAGCGGCCGCGGGATTCACACGGATGTGAA	Constructtion pVX vector for transient expression in N. benthamiana
Avh44-F	GGGATGGCTTCACCTTCTAACATGGA	Constructtion pVX vector for transient expression in N. benthamiana
Avh44-R	GAAAGCGGCCGCGTTGAGACCCCTTTCCTTCA	Constructtion pVX vector for transient expression in N. benthamiana
Avh45-F	GGGATGTCCAAGAACTCGAAGTTGAC	Constructtion pVX vector for transient expression in N. benthamiana
Avh45-R	GAAAGCGGCCGCATAGTTTGCTATTCTCTTCGTG	Constructtion pVX vector for transient expression in N. benthamiana
Avh46-F	GGGATGACTATCACCTCGCAAAATTC	Constructtion pVX vector for transient expression in N. benthamiana
Avh46-R	GAAAGCGGCCGCGTTTGCTGCTGGGGATTTTT	Constructtion pVX vector for transient expression in N. benthamiana
Avh47-F	GGGATGGTCTTGGAATCGCGGATAAC	Constructtion pVX vector for transient expression in N. benthamiana
Avh47-R	GAAAGCGGCCGCCCGCAACTGTTCTGTGTGCA	Constructtion pVX vector for transient expression in N. benthamiana
Avh48-F	GGGATGAGTGACTTGAAGGCAACCAC	Constructtion pVX vector for transient expression in N. benthamiana
Avh48-R	GAAAGCGGCCGCAGAGCTCGTTGGCGCCACAT	Constructtion pVX vector for transient expression in N. benthamiana
Avh49-F	GGGATGTCTCATATCAACGCAGACAA	Constructtion pVX vector for transient expression in N. benthamiana
Avh49-R	GAAAGCGGCCGCGGGAAGGTTCTTGAAAGCCT	Constructtion pVX vector for transient expression in N. benthamiana
Avh50-F	GGGATGGCACTGGCAAATGCAATTTC	Constructtion pVX vector for transient expression in N. benthamiana
Avh50-R	GAAAGCGGCCGCCGTGGTAATACCTCTAAGAT	Constructtion pVX vector for transient expression in N. benthamiana
Avh51-F	GGGATGACCGCGGACTCCGAGAAGAA	Constructtion pVX vector for transient expression in N. benthamiana
Avh51-R	GAAAGCGGCCGCCGCAGTTACCTTCTTGGGCT	Constructtion pVX vector for transient expression in N. benthamiana
Avh52-F	GGGATGACCTCCGCCTCGACAAACGC	Constructtion pVX vector for transient expression in N. benthamiana
Avh52-R	GAAAGCGGCCGCAGCTTGAGTTTTTTTGAAAATG	Constructtion pVX vector for transient expression in N. benthamiana
Avh53-F	GGGATGGAATCCCTCTTGACAACTCC	Constructtion pVX vector for transient expression in N. benthamiana
Avh53-R	GAAAGCGGCCGCAAGCTTCTTGTATGCCAACA	Constructtion pVX vector for transient expression in N. benthamiana
Avh54-F	GGGATGATTGATGATACCACTCGTTT	Constructtion pVX vector for transient expression in N. benthamiana
Avh54-R	GAAAGCGGCCGCGGTTGTTGTGTTGACCACAC	Constructtion pVX vector for transient expression in N. benthamiana
Avh55-F	GGGATGCTGGCAAATGCAATTTCTAC	Constructtion pVX vector for transient expression in N. benthamiana
Avh55-R	GAAAGCGGCCGCCGTGGTAATACCTCTAAGAT	Constructtion pVX vector for transient expression in N. benthamiana
Avh56-F	GGGATGTCTGCGTCTCTAGTGCCCAT	Constructtion pVX vector for transient expression in N. benthamiana
Avh56-R	GAAAGCGGCCGCCTTGGCTCGCGACTTCTGTA	Constructtion pVX vector for transient expression in N. benthamiana
Avh57-F	GGGATGACGACTACTGACTCCAACTC	Constructtion pVX vector for transient expression in N. benthamiana
Avh57-R	GAAAGCGGCCGCGTACCCCCTCTTCTTGTCTT	Constructtion pVX vector for transient expression in N. benthamiana
Avh58-F	GGGATGACAGAATCAACTCTCTCGAA	Constructtion pVX vector for transient expression in N. benthamiana
Avh58-R	GAAAGCGGCCGCACCCAAGGTGTCCGTCACAG	Constructtion pVX vector for transient expression in N. benthamiana
Avh59-F	GGGATGGTGAACACACACAAAGCAAG	Constructtion pVX vector for transient expression in N. benthamiana
Avh59-R	GAAAGCGGCCGCCTTTTGATTACGAAGTAATT	Constructtion pVX vector for transient expression in N. benthamiana
Avh60-F	GGGATGATCTCGGTAACCGATAGGCC	Constructtion pVX vector for transient expression in N. benthamiana
Avh60-R	GAAAGCGGCCGCGGAGGCTGTGTTTGCTGCCT	Constructtion pVX vector for transient expression in N. benthamiana
Avh61-F	GGGATGGCACTCCCGCTGGCGATGGA	Constructtion pVX vector for transient expression in N. benthamiana
Avh61-R	GAAAGCGGCCGCTCTCTTGAACATACTCTTCA	Constructtion pVX vector for transient expression in N. benthamiana
Avh62-F	GGGATGACGGAGCTTAATCCAGTCTT	Constructtion pVX vector for transient expression in N. benthamiana
Avh62-R	GAAAGCGGCCGCGATTATAGGTGGTATTCCAT	Constructtion pVX vector for transient expression in N. benthamiana
Avh63-F	GGGATGTCAAGTGTACCCCCTGACCG	Constructtion pVX vector for transient expression in N. benthamiana
Avh63-R	GAAAGCGGCCGCTTGAGTCTTCCCAGCAGCTG	Constructtion pVX vector for transient expression in N. benthamiana
Avh64-F	GGGATGAAACAATCTACGGTAGCTTC	Constructtion pVX vector for transient expression in N. benthamiana
Avh64-R	GAAAGCGGCCGCTCCAGTGTACGGGCTGCCGT	Constructtion pVX vector for transient expression in N. benthamiana
Avh65-F	GGGATGGTCGAATTCACCACAGCCGA	Constructtion pVX vector for transient expression in N. benthamiana
Avh65-R	GAAAGCGGCCGCCCCGCTCCTCTGACTCTGGT	Constructtion pVX vector for transient expression in N. benthamiana
Avh66-F	GGGATGTCCGTGGCGACTTCATACTC	Constructtion pVX vector for transient expression in N. benthamiana
Avh66-R	GAAAGCGGCCGCTTTCCGACAGCTTTTGTCGT	Constructtion pVX vector for transient expression in N. benthamiana
Avh67-F	GGGATGGGCGCCAACTTTGTATCAAC	Constructtion pVX vector for transient expression in N. benthamiana
Avh67-R	GAAAGCGGCCGCAATTCGTTGGAATGCACGGT	Constructtion pVX vector for transient expression in N. benthamiana
Avh68-F	GGGATGGTCACTGGCAACAAACCATC	Constructtion pVX vector for transient expression in N. benthamiana
Avh68-R	GAAAGCGGCCGCAAGCCCTTGAGATAACCGCA	Constructtion pVX vector for transient expression in N. benthamiana
Avh69-F	GGGATGGCCTCGGCCATCGTCGACTC	Constructtion pVX vector for transient expression in N. benthamiana
Avh69-R	GAAAGCGGCCGCTCTAGTTCCAGCAGTAGTGT	Constructtion pVX vector for transient expression in N. benthamiana
Avh70-F	GGGATGGTCAGCATCACAACTGCTAC	Constructtion pVX vector for transient expression in N. benthamiana
Avh70-R	GAAAGCGGCCGCCATCTGGGCGTTCGGGTTTC	Constructtion pVX vector for transient expression in N. benthamiana
Avh71-F	GGGATGGAGCAAAGCTCTATCTCGAA	Constructtion pVX vector for transient expression in N. benthamiana
Avh71-R	GAAAGCGGCCGCACGACGCCAATTACCATTGC	Constructtion pVX vector for transient expression in N. benthamiana
Avh72-F	GGGATGGCCGCGAACTCCAACCAGGA	Constructtion pVX vector for transient expression in N. benthamiana
Avh72-R	GAAAGCGGCCGCATCGCCGTAGTTGATCATCG	Constructtion pVX vector for transient expression in N. benthamiana
Avh73-F	GGGATGTCGCCTACAACAAAGACAAC	Constructtion pVX vector for transient expression in N. benthamiana
Avh73-R	GAAAGCGGCCGCCTTGAACCTCAAATCATGTG	Constructtion pVX vector for transient expression in N. benthamiana
Avh74-F	GGGATGGTTCCTGTCACTGCGTCTGT	Constructtion pVX vector for transient expression in N. benthamiana
Avh74-R	GAAAGCGGCCGCGTCTACGTTGTGAACTCTAT	Constructtion pVX vector for transient expression in N. benthamiana
Avh75-F	GGGATGGCCTCCAACGAAAATCGCCT	Constructtion pVX vector for transient expression in N. benthamiana
Avh75-R	GAAAGCGGCCGCACTTGTCCACCAATTCCACA	Constructtion pVX vector for transient expression in N. benthamiana
Avh76-F	GGGATGGATTCAACTACGGGCGCCGT	Constructtion pVX vector for transient expression in N. benthamiana
Avh76-R	GAAAGCGGCCGCCACAAGTGAGTTCAACATTA	Constructtion pVX vector for transient expression in N. benthamiana
Avh77-F	GGGATGGATCCAGGTCGCTCCGCGGA	Constructtion pVX vector for transient expression in N. benthamiana
Avh77-R	GAAAGCGGCCGCGATGAAAGCCCCTGGTCCGT	Constructtion pVX vector for transient expression in N. benthamiana
Avh78-F	GGGATGGTTCCTGTCACTGCGTCTGT	Constructtion pVX vector for transient expression in N. benthamiana
Avh78-R	GAAAGCGGCCGCCAGAACTCCGTTCAAGTACT	Constructtion pVX vector for transient expression in N. benthamiana
Avh79-F	GGGATGGAGCCAGTTGTCTTGGATTC	Constructtion pVX vector for transient expression in N. benthamiana
Avh79-R	GAAAGCGGCCGCTTGAAAAACACGTTCTTGAC	Constructtion pVX vector for transient expression in N. benthamiana
Avh80-F	GGGATGGCAACGATCTCAGATAACAT	Constructtion pVX vector for transient expression in N. benthamiana
Avh80-R	GAAAGCGGCCGCACTGATGTTGCGCTTCTTTT	Constructtion pVX vector for transient expression in N. benthamiana
Avh81-F	GGGATGGCCTTGATTACTGGAACCGT	Constructtion pVX vector for transient expression in N. benthamiana
Avh81-R	GAAAGCGGCCGCATGAGACTGATCAATGTACC	Constructtion pVX vector for transient expression in N. benthamiana
Avh82-F	GGGATGACCAACGAAGCCCAGCTCTC	Constructtion pVX vector for transient expression in N. benthamiana
Avh82-R	GAAAGCGGCCGCAGTTTTGCTTCCTAATTTTG	Constructtion pVX vector for transient expression in N. benthamiana
Avh83-F	GGGATGGTTTCAACGGCTAACGCGTT	Constructtion pVX vector for transient expression in N. benthamiana
Avh83-R	GAAAGCGGCCGCATGATAAGCACTAGGATTCT	Constructtion pVX vector for transient expression in N. benthamiana
Avh84-F	GGGATGATCACTTCAGACGTCGAGACG	Constructtion pVX vector for transient expression in N. benthamiana
Avh84-R	GAAAGCGGCCGCAGCAAGACTTTCAAGCTGTTG	Constructtion pVX vector for transient expression in N. benthamiana
Avh85-F	GGGATGACGGGTCAAAACAAGTTGGC	Constructtion pVX vector for transient expression in N. benthamiana
Avh85-R	GAAAGCGGCCGCCGTCTCGCCTCTCTTGCGCT	Constructtion pVX vector for transient expression in N. benthamiana
Avh86-F	GGGATGAGTAGTGATGCCATTGTAGC	Constructtion pVX vector for transient expression in N. benthamiana
Avh86-R	GAAAGCGGCCGCTGTAGGAGTTTCACGTAATT	Constructtion pVX vector for transient expression in N. benthamiana
Avh87-F	GGGATGTCTCCTGATGCAAACCAGCT	Constructtion pVX vector for transient expression in N. benthamiana
Avh87-R	GAAAGCGGCCGCGGGGTTGGTAAAATAAAAAC	Constructtion pVX vector for transient expression in N. benthamiana
Avh88-F	GGGATGATTGACGCCGAGTCTGCCAC	Constructtion pVX vector for transient expression in N. benthamiana
Avh88-R	GAAAGCGGCCGCGCGACGCCAAGCGCCGTTGC	Constructtion pVX vector for transient expression in N. benthamiana
Avh89-F	GGGATGGCAGATGCCGATGCTGGAAC	Constructtion pVX vector for transient expression in N. benthamiana
Avh89-R	GAAAGCGGCCGCTGATCTGGTAAGGAATGGAT	Constructtion pVX vector for transient expression in N. benthamiana
Avh90-F	GGGATGTTGCCTTCCAAAGTCAAGCT	Constructtion pVX vector for transient expression in N. benthamiana
Avh90-R	GAAAGCGGCCGCTGACGTGTATTTACTTTTCC	Constructtion pVX vector for transient expression in N. benthamiana
Avh91-F	GGGATGCTAACGGATACGGAGGAAAC	Constructtion pVX vector for transient expression in N. benthamiana
Avh91-R	GAAAGCGGCCGCGCCAGGCAATGTATTTCGTG	Constructtion pVX vector for transient expression in N. benthamiana
Avh92-F	GGGATGACTGCGCTCCGTGCGACCAA	Constructtion pVX vector for transient expression in N. benthamiana
Avh92-R	GAAAGCGGCCGCAACTCTAGGTACTCCTCCCG	Constructtion pVX vector for transient expression in N. benthamiana
Avh93-F	GGGATGAACAACGATGTTACTGTGGC	Constructtion pVX vector for transient expression in N. benthamiana
Avh93-R	GAAAGCGGCCGCTGCCCCTGCTTTTAGACTGT	Constructtion pVX vector for transient expression in N. benthamiana
Avh94-F	GGGATGACCACGGACAAGTCCGAGCT	Constructtion pVX vector for transient expression in N. benthamiana
Avh94-R	GAAAGCGGCCGCTGCATTCTTGATCAACCCTA	Constructtion pVX vector for transient expression in N. benthamiana
Avh95-F	GGGATGGTGACCATGGATTCTAACCA	Constructtion pVX vector for transient expression in N. benthamiana
Avh95-R	GAAAGCGGCCGCAGGCGGCTTGCCACTTTTTG	Constructtion pVX vector for transient expression in N. benthamiana
Avh96-F	GGGATGGTTCCTGTGACCAAGGGTTC	Constructtion pVX vector for transient expression in N. benthamiana
Avh96-R	GAAAGCGGCCGCATCTTTCCCGATCGTCTGCC	Constructtion pVX vector for transient expression in N. benthamiana
Avh97-F	GGGATGTCTACCGTCAAGTTACGCAC	Constructtion pVX vector for transient expression in N. benthamiana
Avh97-R	GAAAGCGGCCGCGAGTTGTCCAGGAGTGTAAG	Constructtion pVX vector for transient expression in N. benthamiana
Avh98-F	GGGATGATCGACGCGAAGATCGCTGT	Constructtion pVX vector for transient expression in N. benthamiana
Avh98-R	GAAAGCGGCCGCAGACTCAGCCATCTTCGATG	Constructtion pVX vector for transient expression in N. benthamiana
Avh99-F	GGGATGGATTTGACAACGGGTTCCGA	Constructtion pVX vector for transient expression in N. benthamiana
Avh99-R	GAAAGCGGCCGCCTTTTGGCATATTTCCAGCC	Constructtion pVX vector for transient expression in N. benthamiana
Avh100-F	GGGATGGCCACGGAATATCGCCAAGT	Constructtion pVX vector for transient expression in N. benthamiana
Avh100-R	GAAAGCGGCCGCGAGTCTATCGAGGCCATTGC	Constructtion pVX vector for transient expression in N. benthamiana
Avh101-F	GAAAGCGGCCGCCAAAGCGGAAATATACAACT	Constructtion pVX vector for transient expression in N. benthamiana
Avh101-R	GAAAGCGGCCGCCAAAGCGGAAATATACAACT	Constructtion pVX vector for transient expression in N. benthamiana
Avh102-F	GGGATGACCAACAGCGAGTCAACCTC	Constructtion pVX vector for transient expression in N. benthamiana
Avh102-R	GAAAGCGGCCGCGTTGTTGAGGTATTTCACGT	Constructtion pVX vector for transient expression in N. benthamiana
Avh103-F	GGGATGGCAGTGGATGTCAAGATGTC	Constructtion pVX vector for transient expression in N. benthamiana
Avh103-R	GAAAGCGGCCGCCCTACCGACATCGGGATACT	Constructtion pVX vector for transient expression in N. benthamiana
Avh104-F	GGGATGTTGGTGTCTACGAACTCAGAG	Constructtion pVX vector for transient expression in N. benthamiana
Avh104-R	GAAAGCGGCCGCAACACTAACAGATAAATCCGC	Constructtion pVX vector for transient expression in N. benthamiana
Avh105-F	GGGATGACCGACGCTGGAATGAGGCA	Constructtion pVX vector for transient expression in N. benthamiana
Avh105-R	GAAAGCGGCCGCGATGAATGGGTGGTCTTTAA	Constructtion pVX vector for transient expression in N. benthamiana
Avh106-F	GGGATGATCACTTTAGACGGCGAGAC	Constructtion pVX vector for transient expression in N. benthamiana
Avh106-R	GAAAGCGGCCGCCAAAGGGCCTCCAATCATTT	Constructtion pVX vector for transient expression in N. benthamiana
Avh107-F	GGGATGACTTCCCTCCCTGCGACTAA	Constructtion pVX vector for transient expression in N. benthamiana
Avh107-R	GAAAGCGGCCGCAGAGCCAAACCCGGGTATAC	Constructtion pVX vector for transient expression in N. benthamiana
Avh108-F	GGGATGTCTGTGCCAACCCAAACCAA	Constructtion pVX vector for transient expression in N. benthamiana
Avh108-R	GAAAGCGGCCGCACTCCACCTCTGAAGATAAT	Constructtion pVX vector for transient expression in N. benthamiana
Avh109-F	GGGATGGAGAAGCAGTCTATGCTAAC	Constructtion pVX vector for transient expression in N. benthamiana
Avh109-R	GAAAGCGGCCGCTGGTCGCTGTATATTTACCC	Constructtion pVX vector for transient expression in N. benthamiana
Avh110-F	GGGATGGCTGCTGTGACTGCTGGGAA	Constructtion pVX vector for transient expression in N. benthamiana
Avh110-R	GAAAGCGGCCGCCTTGAAGATGCCTTCGACCA	Constructtion pVX vector for transient expression in N. benthamiana
Avh111-F	GGGATGCTGCCGACTGAAGCCGAAAC	Constructtion pVX vector for transient expression in N. benthamiana
Avh111-R	GAAAGCGGCCGCCTTGTGGTGGAGGTAAGCAT	Constructtion pVX vector for transient expression in N. benthamiana
Avh112-F	GGGATGGCCTCGATCTTGGACGATAA	Constructtion pVX vector for transient expression in N. benthamiana
Avh112-R	GAAAGCGGCCGCGTTCAGACCCTGCAGGTTAA	Constructtion pVX vector for transient expression in N. benthamiana
Avh113-F	GGGATGGCTTCGGTAGACTCGATCAA	Constructtion pVX vector for transient expression in N. benthamiana
Avh113-R	GAAAGCGGCCGCTGGACTAATCTTAAGTTTAG	Constructtion pVX vector for transient expression in N. benthamiana
Avh114-F	GGGATGGCTACAAACGCTGGCCCAAC	Constructtion pVX vector for transient expression in N. benthamiana
Avh114-R	GAAAGCGGCCGCGGCGACGTCGTTGTATCGAC	Constructtion pVX vector for transient expression in N. benthamiana
Avh115-F	GGGATGGCCACAGACACCACGCAGAC	Constructtion pVX vector for transient expression in N. benthamiana
Avh115-R	GAAAGCGGCCGCATCCTCCGAGCGGCCAATTA	Constructtion pVX vector for transient expression in N. benthamiana
Avh116-F	GGGATGACAGAATCGACTCTCTCAAA	Constructtion pVX vector for transient expression in N. benthamiana
Avh116-R	GAAAGCGGCCGCTCCGCGCTCACCAAGGCATC	Constructtion pVX vector for transient expression in N. benthamiana
Avh117-F	GGGATGACCTCGTCCACGATCGCAAC	Constructtion pVX vector for transient expression in N. benthamiana
Avh117-R	GAAAGCGGCCGCCGTTGCAGGTGGAGCATTGC	Constructtion pVX vector for transient expression in N. benthamiana
Avh118-F	GGGATGGCTTTAATCCCCACGCTCAC	Constructtion pVX vector for transient expression in N. benthamiana
Avh118-R	GAAAGCGGCCGCAGCGGTTTTTTTCTTAGCAA	Constructtion pVX vector for transient expression in N. benthamiana
Avh119-F	GGGATGACGACGAAGAACTCTCGTAT	Constructtion pVX vector for transient expression in N. benthamiana
Avh119-R	GAAAGCGGCCGCCCCCGACGCATATTCGAAGT	Constructtion pVX vector for transient expression in N. benthamiana
Avh120-F	GGGATGGCTGCAGCAACTGTAGAATCC	Constructtion pVX vector for transient expression in N. benthamiana
Avh120-R	GAAAGCGGCCGCGATATGGTGTACCTTTCCGC	Constructtion pVX vector for transient expression in N. benthamiana
Avh121-F	GGGATGGCTCCTGCAGTCAAGAACTC	Constructtion pVX vector for transient expression in N. benthamiana
Avh121-R	GAAAGCGGCCGCCACGTTGCATTCCAACATTT	Constructtion pVX vector for transient expression in N. benthamiana
Avh122-F	GGGATGCGCTCACTTCGCCAAGACCT	Constructtion pVX vector for transient expression in N. benthamiana
Avh122-R	GAAAGCGGCCGCGTCGTGCTTAAAGTAACTTT	Constructtion pVX vector for transient expression in N. benthamiana
Avh123-F	GGGATGTGCAATGACATCGTCGCTGTG	Constructtion pVX vector for transient expression in N. benthamiana
Avh123-R	GAAAGCGGCCGCGAAGATTAAATGCTTTTGCG	Constructtion pVX vector for transient expression in N. benthamiana
Avh124-F	GGGATGGCAACGTTGAGGTCCATGAC	Constructtion pVX vector for transient expression in N. benthamiana
Avh124-R	GAAAGCGGCCGCAGCCCCTACTTTCAGACTGT	Constructtion pVX vector for transient expression in N. benthamiana
Avh125-F	GGGATGGCTTCACCCAACACCAATAA	Constructtion pVX vector for transient expression in N. benthamiana
Avh125-R	GAAAGCGGCCGCCACTAGATCCGGGTAATACT	Constructtion pVX vector for transient expression in N. benthamiana
Avh126-F	GGGATGACCACCAGCGAAACCAAACT	Constructtion pVX vector for transient expression in N. benthamiana
Avh126-R	GAAAGCGGCCGCGACTGCTACGATTGGGGGAG	Constructtion pVX vector for transient expression in N. benthamiana
Avh127-F	GGGATGGCCACGACTTCGGAGCAGAT	Constructtion pVX vector for transient expression in N. benthamiana
Avh127-R	GAAAGCGGCCGCATAACAACGCTTGATCGTCA	Constructtion pVX vector for transient expression in N. benthamiana
Avh128-F	GGGATGGCCTCGCCCACGATAGCAAG	Constructtion pVX vector for transient expression in N. benthamiana
Avh128-R	GAAAGCGGCCGCAATGCCTACGCTACTGAACT	Constructtion pVX vector for transient expression in N. benthamiana
Avh129-F	GGGATGGATCCACCCAACACTAATAA	Constructtion pVX vector for transient expression in N. benthamiana
Avh129-R	GAAAGCGGCCGCTGTAAGTGTGTTGATACGCC	Constructtion pVX vector for transient expression in N. benthamiana
Avh130-F	GGGATGGATTCGTCCTACACAAATAA	Constructtion pVX vector for transient expression in N. benthamiana
Avh130-R	GAAAGCGGCCGCTTTCATTTTCATATCAGCAA	Constructtion pVX vector for transient expression in N. benthamiana
Avh131-F	GGGATGGAACGAACAAAACTCCTGAA	Constructtion pVX vector for transient expression in N. benthamiana
Avh131-R	GAAAGCGGCCGCCGAAGCCTTGACTTGATTGT	Constructtion pVX vector for transient expression in N. benthamiana
Avh132-F	GGGATGAGATGTAACACTGTGTTGGC	Constructtion pVX vector for transient expression in N. benthamiana
Avh132-R	GAAAGCGGCCGCGTGTGTGTACACACGATGGG	Constructtion pVX vector for transient expression in N. benthamiana
Avh133-F	GGGATGAGTAGCGACACTCTCTCCGC	Constructtion pVX vector for transient expression in N. benthamiana
Avh133-R	GAAAGCGGCCGCGTCCACAGCGCGCACGTAG	Constructtion pVX vector for transient expression in N. benthamiana
Avh134-F	GGGATGGCGGATGCCGATGCTGGAAC	Constructtion pVX vector for transient expression in N. benthamiana
Avh134-R	GAAAGCGGCCGCGAAGGTAGCCGCCAAGAAAC	Constructtion pVX vector for transient expression in N. benthamiana
Avh135-F	GGGATGAGCCCCAACTTTATTGTTGC	Constructtion pVX vector for transient expression in N. benthamiana
Avh135-R	GAAAGCGGCCGCGTGATGCTTGTCCCAGTACC	Constructtion pVX vector for transient expression in N. benthamiana
Avh136-F	GGGATGCTTTCGACATCCAAGCAGAC	Constructtion pVX vector for transient expression in N. benthamiana
Avh136-R	GAAAGCGGCCGCATGAATCTTGTCATAACATC	Constructtion pVX vector for transient expression in N. benthamiana
Avh137-F	GGGATGGCGACTACTAGCTTCAATGA	Constructtion pVX vector for transient expression in N. benthamiana
Avh137-R	GAAAGCGGCCGCTTCATATGTGATACTAGGAG	Constructtion pVX vector for transient expression in N. benthamiana
Avh138-F	GGGATGATCAACGTCAATCCAACTTC	Constructtion pVX vector for transient expression in N. benthamiana
Avh138-R	GAAAGCGGCCGCAATATGGTTGACGCAACTGT	Constructtion pVX vector for transient expression in N. benthamiana
Avh139-F	GGGATGTTCTCGGCGACGCTGGAAAC	Constructtion pVX vector for transient expression in N. benthamiana
Avh139-R	GAAAGCGGCCGCACTGAGAATAACCGCCTTCA	Constructtion pVX vector for transient expression in N. benthamiana
Avh140-F	GGGATGCTACCGACCGAAATCGAGGG	Constructtion pVX vector for transient expression in N. benthamiana
Avh140-R	GAAAGCGGCCGCACCTAGATTTTTGGCTGCTT	Constructtion pVX vector for transient expression in N. benthamiana
Avh141-F	GGGATGCGTCAAGAGCTAACCAAAGC	Constructtion pVX vector for transient expression in N. benthamiana
Avh141-R	GAAAGCGGCCGCAGTCACCGATGAGGGATTCA	Constructtion pVX vector for transient expression in N. benthamiana
Avh142-F	GGGATGACGGAAAATCGCCAAGTCAA	Constructtion pVX vector for transient expression in N. benthamiana
Avh142-R	GAAAGCGGCCGCGCAATGGTCTCAATAGACTC	Constructtion pVX vector for transient expression in N. benthamiana
Avh143-F	GGGATGGATTCATCTACGACCGCTGT	Constructtion pVX vector for transient expression in N. benthamiana
Avh143-R	GAAAGCGGCCGCACCTGTAAAATCACCAGTCA	Constructtion pVX vector for transient expression in N. benthamiana
Avh144-F	GGGATGCTTAATAATGGCGCAACACT	Constructtion pVX vector for transient expression in N. benthamiana
Avh144-R	GAAAGCGGCCGCGGGGTTCTCTTTCGACATTT	Constructtion pVX vector for transient expression in N. benthamiana
Avh145-F	GGGATGGCAGACTCCGTTCGCAAGTC	Constructtion pVX vector for transient expression in N. benthamiana
Avh145-R	GAAAGCGGCCGCGACTTTGAAAACTTGGTAAT	Constructtion pVX vector for transient expression in N. benthamiana
Avh146-F	GGGATGGCGGCGTCGGTGACTAAAGG	Constructtion pVX vector for transient expression in N. benthamiana
Avh146-R	GAAAGCGGCCGCTCCGGGGATTTCCGTTTGGA	Constructtion pVX vector for transient expression in N. benthamiana
Avh147-F	GGGATGTCCACGAATACCGACGAGTC	Constructtion pVX vector for transient expression in N. benthamiana
Avh147-R	GAAAGCGGCCGCGTCCAGATTGAGGAGGGTTT	Constructtion pVX vector for transient expression in N. benthamiana
Avh148-F	GGGATGACGCTCGTGACGGCTGCAAA	Constructtion pVX vector for transient expression in N. benthamiana
Avh148-R	GAAAGCGGCCGCATCCAAGTGTTGATTTTCCA	Constructtion pVX vector for transient expression in N. benthamiana
Avh149-F	GGGATGACGTCCGCGAACCCAGACAC	Constructtion pVX vector for transient expression in N. benthamiana
Avh149-R	GAAAGCGGCCGCCCACGATTCCGTACAAGCCC	Constructtion pVX vector for transient expression in N. benthamiana
Avh150-F	GGGATGGTAACCACGGACTCCAACAC	Constructtion pVX vector for transient expression in N. benthamiana
Avh150-R	GAAAGCGGCCGCCTTCGCCTTCTTGGTCTTTC	Constructtion pVX vector for transient expression in N. benthamiana
Avh151-F	GGGATGAGGATTTGGATACCGAAGCA	Constructtion pVX vector for transient expression in N. benthamiana
Avh151-R	GAAAGCGGCCGCATGATTTTAATACTGGTTGT	Constructtion pVX vector for transient expression in N. benthamiana
Avh152-F	GGGATGGAAGTCACTGCAGACCAGAC	Constructtion pVX vector for transient expression in N. benthamiana
Avh152-R	GAAAGCGGCCGCTGAATGCCACGAGCAGTCCA	Constructtion pVX vector for transient expression in N. benthamiana
Avh153-F	GGGATGGCTTCGGTAGACTCGATCAA	Constructtion pVX vector for transient expression in N. benthamiana
Avh153-R	GAAAGCGGCCGCTGGACTAATGTTAAGGCTAG	Constructtion pVX vector for transient expression in N. benthamiana
Avh154-F	GGGATGTTGACGGTGACTGACTCAAA	Constructtion pVX vector for transient expression in N. benthamiana
Avh154-R	GAAAGCGGCCGCTTCGGATACTTTTGATGATG	Constructtion pVX vector for transient expression in N. benthamiana
Avh155-F	GGGATGACCACAGCAACTAATAACGC	Constructtion pVX vector for transient expression in N. benthamiana
Avh155-R	GAAAGCGGCCGCCATGAAATGTTGAGGGTTGG	Constructtion pVX vector for transient expression in N. benthamiana
Avh156-F	GGGATGGAAAATGCCATTCAAATCCA	Constructtion pVX vector for transient expression in N. benthamiana
Avh156-R	GAAAGCGGCCGCATACCCATATGCGTGCGGAT	Constructtion pVX vector for transient expression in N. benthamiana
Avh157-F	GGGATGAGAAGTAGCGCGGAGTTACG	Constructtion pVX vector for transient expression in N. benthamiana
Avh157-R	GAAAGCGGCCGCCGTGCTGAGACCGGTATTCT	Constructtion pVX vector for transient expression in N. benthamiana
Avh158-F	GGGATGTCCGCCATCAATCTACGAAC	Constructtion pVX vector for transient expression in N. benthamiana
Avh158-R	GAAAGCGGCCGCTGGTGCCTCACGGAGTTTCA	Constructtion pVX vector for transient expression in N. benthamiana
Avh159-F	GGGATGACCTCCTTTACAATGGAACA	Constructtion pVX vector for transient expression in N. benthamiana
Avh159-R	GAAAGCGGCCGCTCGCCCAAAGTGTTTTAGCC	Constructtion pVX vector for transient expression in N. benthamiana
Avh160-F	GGGATGGTGACCACGAATGGTGAGCA	Constructtion pVX vector for transient expression in N. benthamiana
Avh160-R	GAAAGCGGCCGCATTTGTTGTAGATGGTATCG	Constructtion pVX vector for transient expression in N. benthamiana
Avh161-F	GGGATGGAATCAGCTATCGAGAGAAA	Constructtion pVX vector for transient expression in N. benthamiana
Avh161-R	GAAAGCGGCCGCGCACTCCGGTCCAATAATCT	Constructtion pVX vector for transient expression in N. benthamiana
Avh162-F	GGGATGTTCACTACCGCTGAGGACTC	Constructtion pVX vector for transient expression in N. benthamiana
Avh162-R	GAAAGCGGCCGCGTGGCGGATGAAGTTGTTGT	Constructtion pVX vector for transient expression in N. benthamiana
Avh163-F	GGGATGGTCACGGACTTTGAGCAGAT	Constructtion pVX vector for transient expression in N. benthamiana
Avh163-R	GAAAGCGGCCGCGCTTTTAGTTACCTTAGGTA	Constructtion pVX vector for transient expression in N. benthamiana
Avh164-F	GGGATGGAAGTTGTCGTGATCAACAA	Constructtion pVX vector for transient expression in N. benthamiana
Avh164-R	GAAAGCGGCCGCCGGTGATGCCAACTTAGTGG	Constructtion pVX vector for transient expression in N. benthamiana
Avh165-F	GGGATGTCTTCCGTCAATCTACGATC	Constructtion pVX vector for transient expression in N. benthamiana
Avh165-R	GAAAGCGGCCGCATTGTTCGCGCGCTTGAGTA	Constructtion pVX vector for transient expression in N. benthamiana
Avh166-F	GGGATGGCCACAGCCACTAACGACGC	Constructtion pVX vector for transient expression in N. benthamiana
Avh166-R	GAAAGCGGCCGCCGCAAAATTTTGAGGGTTGG	Constructtion pVX vector for transient expression in N. benthamiana
Avh167-F	GGGATGCTCGAATCTGCTTCTGACGC	Constructtion pVX vector for transient expression in N. benthamiana
Avh167-R	GAAAGCGGCCGCCCACGACCTTACCACCGCCG	Constructtion pVX vector for transient expression in N. benthamiana
Avh168-F	GGGATGGTGGTCCCCGACTTGATGGA	Constructtion pVX vector for transient expression in N. benthamiana
Avh168-R	GAAAGCGGCCGCAATTTTTCCAACAGTCTTCC	Constructtion pVX vector for transient expression in N. benthamiana
Avh169-F	GGGATGACGTCGATGGCGAACAAACT	Constructtion pVX vector for transient expression in N. benthamiana
Avh169-R	GAAAGCGGCCGCCAAAATTAACCCAAGTGTTG	Constructtion pVX vector for transient expression in N. benthamiana
Avh170-F	GGGATGGCTGTTCTCCAATCAACAAT	Constructtion pVX vector for transient expression in N. benthamiana
Avh170-R	GAAAGCGGCCGCCGAGCTGGGCTTTAGCAGCT	Constructtion pVX vector for transient expression in N. benthamiana
Avh171-F	GGGATGACAGCCGACGTTGATCACCC	Constructtion pVX vector for transient expression in N. benthamiana
Avh171-R	GAAAGCGGCCGCCTTGCTCTGGCGTTTTCCTA	Constructtion pVX vector for transient expression in N. benthamiana
Avh172-F	GGGATGACTGTTCTCCAACCAACAAT	Constructtion pVX vector for transient expression in N. benthamiana
Avh172-R	GAAAGCGGCCGCATCGAGCGAGTAGAGCGCGC	Constructtion pVX vector for transient expression in N. benthamiana
Avh173-F	GGGATGGAAGTAGCGTATTTGGACAC	Constructtion pVX vector for transient expression in N. benthamiana
Avh173-R	GAAAGCGGCCGCAGCGTCATTGTTTTCACGTT	Constructtion pVX vector for transient expression in N. benthamiana
Avh174-F	GGGATGTCGGTCGACGTTAAGTCTAC	Constructtion pVX vector for transient expression in N. benthamiana
Avh174-R	GAAAGCGGCCGCTCCCAATAATCCTGCTACGT	Constructtion pVX vector for transient expression in N. benthamiana
Avh175-F	GGGATGATCATTGACTCGAAGATAAG	Constructtion pVX vector for transient expression in N. benthamiana
Avh175-R	GAAAGCGGCCGCAGTCATCAACGTACTTGACC	Constructtion pVX vector for transient expression in N. benthamiana
Avh176-F	GGGATGGATGTCATCTTAGCTGCCAT	Constructtion pVX vector for transient expression in N. benthamiana
Avh176-R	GAAAGCGGCCGCATGTAGTTTTATCCCCAATT	Constructtion pVX vector for transient expression in N. benthamiana
Avh177-F	GGGATGGACAACATTGATGTCAAGAC	Constructtion pVX vector for transient expression in N. benthamiana
Avh177-R	GAAAGCGGCCGCTTTGGTTGATGTCTGTACTT	Constructtion pVX vector for transient expression in N. benthamiana
Avh178-F	GGGATGTTGACCGAGGATTCTACTGT	Constructtion pVX vector for transient expression in N. benthamiana
Avh178-R	GAAAGCGGCCGCTACGACGTTTGCAACAGTCG	Constructtion pVX vector for transient expression in N. benthamiana
Avh179-F	GGGATGGCTGTCTCGGAAGCTAAAGT	Constructtion pVX vector for transient expression in N. benthamiana
Avh179-R	GAAAGCGGCCGCCTGCGTTTGTTGCTGCGAGC	Constructtion pVX vector for transient expression in N. benthamiana
Avh180-F	GGGATGTTGTCAGTGGCTAAAGGAGT	Constructtion pVX vector for transient expression in N. benthamiana
Avh180-R	GAAAGCGGCCGCGAATCTTAAACACGTCATCC	Constructtion pVX vector for transient expression in N. benthamiana
Avh181-F	GGGATGTGGACGGAAGACGCAACGCA	Constructtion pVX vector for transient expression in N. benthamiana
Avh181-R	GAAAGCGGCCGCAGTTGTATTCTTCAACTCAT	Constructtion pVX vector for transient expression in N. benthamiana
Avh182-F	GGGATGGTCAAAATGAACACACCAAG	Constructtion pVX vector for transient expression in N. benthamiana
Avh182-R	GAAAGCGGCCGCCTTGGTCCTTGTAGCGAGCA	Constructtion pVX vector for transient expression in N. benthamiana
Avh183-F	GGGATGTCCCCCGTATCCGCCACTTT	Constructtion pVX vector for transient expression in N. benthamiana
Avh183-R	GAAAGCGGCCGCTGTCATCCAACGTTCGACCT	Constructtion pVX vector for transient expression in N. benthamiana
Avh184-F	GGGATGACGAACTCCGAGCAGACGAA	Constructtion pVX vector for transient expression in N. benthamiana
Avh184-R	GAAAGCGGCCGCATCTGCTTTCTTCTTGTCGT	Constructtion pVX vector for transient expression in N. benthamiana
Avh185-F	GGGATGGAGGAGGTGACTACGTCCAA	Constructtion pVX vector for transient expression in N. benthamiana
Avh185-R	GAAAGCGGCCGCATAGTGTGAACACTTCGTCT	Constructtion pVX vector for transient expression in N. benthamiana
Avh186-F	GGGATGGCGTCAGACTCAAACATTGC	Constructtion pVX vector for transient expression in N. benthamiana
Avh186-R	GAAAGCGGCCGCGCCAACGTTCATGTGTATTT	Constructtion pVX vector for transient expression in N. benthamiana
Avh187-F	GGGATGGAAGAGGGTAGTCAGCTTCA	Constructtion pVX vector for transient expression in N. benthamiana
Avh187-R	GAAAGCGGCCGCATACATACCCACCATGATCC	Constructtion pVX vector for transient expression in N. benthamiana
Avh188-F	GGGATGGGTTCGGTACTTATAAATGC	Constructtion pVX vector for transient expression in N. benthamiana
Avh188-R	GAAAGCGGCCGCCCGCGTCTTCTCCTTCGCGG	Constructtion pVX vector for transient expression in N. benthamiana
Avh189-F	GGGATGACCTCCGTGCCTGACTTCAC	Constructtion pVX vector for transient expression in N. benthamiana
Avh189-R	GAAAGCGGCCGCAGAACGTCCGGGTCTCACGA	Constructtion pVX vector for transient expression in N. benthamiana
Avh190-F	GGGATGGCCTCGACAGAAGTAGAATC	Constructtion pVX vector for transient expression in N. benthamiana
Avh190-R	GAAAGCGGCCGCTGATGGCCTTCGGCGAGTAT	Constructtion pVX vector for transient expression in N. benthamiana
Avh191-F	GGGATGGTCACTGCCACAGGTTCGTG	Constructtion pVX vector for transient expression in N. benthamiana
Avh191-R	GAAAGCGGCCGCGTGTTTCGTCTTGACGGTTA	Constructtion pVX vector for transient expression in N. benthamiana
Avh192-F	GGGATGGATGTCAGCCTGTACAAGAC	Constructtion pVX vector for transient expression in N. benthamiana
Avh192-R	GAAAGCGGCCGCCTCCGATATTCGTGGATTCT	Constructtion pVX vector for transient expression in N. benthamiana
Avh193-F	GGGATGAAAGTTGTATCAACGAGAAC	Constructtion pVX vector for transient expression in N. benthamiana
Avh193-R	GAAAGCGGCCGCAATTGAGGCTGTGGCATCGT	Constructtion pVX vector for transient expression in N. benthamiana
Avh194-F	GGGATGGCCGTTGCTGAGACTCCCAA	Constructtion pVX vector for transient expression in N. benthamiana
Avh194-R	GAAAGCGGCCGCCGCATTGTTCTGCTTTTCCT	Constructtion pVX vector for transient expression in N. benthamiana
Avh195-F	GGGATGTCATCGGTAGCTACCGAGTC	Constructtion pVX vector for transient expression in N. benthamiana
Avh195-R	GAAAGCGGCCGCAACGATAAATTTGATGTACA	Constructtion pVX vector for transient expression in N. benthamiana
Avh196-F	GGGATGGGAAGCGTCCACTTTGTCAA	Constructtion pVX vector for transient expression in N. benthamiana
Avh196-R	GAAAGCGGCCGCGGTCGAAGTCAAAGGAATCG	Constructtion pVX vector for transient expression in N. benthamiana
Avh197-F	GGGATGGGAAGCATCTACTTTGTCAA	Constructtion pVX vector for transient expression in N. benthamiana
Avh197-R	GAAAGCGGCCGCGGCCGAAGTCGAAGAAGCCG	Constructtion pVX vector for transient expression in N. benthamiana
Avh198-F	GGGATGGAAACGGACAGGGGTGGCGT	Constructtion pVX vector for transient expression in N. benthamiana
Avh198-R	GAAAGCGGCCGCGTAGACACAATTCCAGCACT	Constructtion pVX vector for transient expression in N. benthamiana
Avh199-F	GGGATGGTGCCATGTACCGCTACATC	Constructtion pVX vector for transient expression in N. benthamiana
Avh199-R	GAAAGCGGCCGCCTGGACAACGTGAGCAGATA	Constructtion pVX vector for transient expression in N. benthamiana
Avh200-F	GGGATGTCCTCTGACCCTTTAAACTC	Constructtion pVX vector for transient expression in N. benthamiana
Avh200-R	GAAAGCGGCCGCCACGTACTTCCGTTTGTTAG	Constructtion pVX vector for transient expression in N. benthamiana
Avh201-F	GGGATGAAACAAATTCCGATTGAACC	Constructtion pVX vector for transient expression in N. benthamiana
Avh201-R	GAAAGCGGCCGCTGTCTGCTTTCCATTTACCA	Constructtion pVX vector for transient expression in N. benthamiana
Avh202-F	GGGATGGAAAGCGTCATCTTCGTCAG	Constructtion pVX vector for transient expression in N. benthamiana
Avh202-R	GAAAGCGGCCGCGGCCGAAGTCGAAGGAGTCG	Constructtion pVX vector for transient expression in N. benthamiana
Avh203-F	GGGATGGCTGGTTTGACAACGGTGTC	Constructtion pVX vector for transient expression in N. benthamiana
Avh203-R	GAAAGCGGCCGCAGTCGTTGTCGCCTTCTTCA	Constructtion pVX vector for transient expression in N. benthamiana
Avh204-F	GGGATGAAAAGCATCGAATTCGACAA	Constructtion pVX vector for transient expression in N. benthamiana
Avh204-R	GAAAGCGGCCGCGGCCGAACTCGAAGTAGTCG	Constructtion pVX vector for transient expression in N. benthamiana
Avh205-F	GGGATGGAAAGCGTCTTCGTCAAAAA	Constructtion pVX vector for transient expression in N. benthamiana
Avh205-R	GAAAGCGGCCGCCGGATGACCAGGTGTTCAAA	Constructtion pVX vector for transient expression in N. benthamiana
Avh206-F	GGGATGGCAGTGGATGTCAAGATGTC	Constructtion pVX vector for transient expression in N. benthamiana
Avh206-R	GAAAGCGGCCGCCCTCCCGACATCGGGATATT	Constructtion pVX vector for transient expression in N. benthamiana
Avh207-F	GGGATGACTTCGAAGTCAACAGAGAT	Constructtion pVX vector for transient expression in N. benthamiana
Avh207-R	GAAAGCGGCCGCAGCGGACTTGAAGTGTTTGT	Constructtion pVX vector for transient expression in N. benthamiana
Avh208-F	GGGATGGAAAACGTCGCCAACGATGT	Constructtion pVX vector for transient expression in N. benthamiana
Avh208-R	GAAAGCGGCCGCTGCCGATCCAGTCGTAGTAG	Constructtion pVX vector for transient expression in N. benthamiana
Avh209-F	GGGATGTTCTCGGTCTCATCTTTCCA	Constructtion pVX vector for transient expression in N. benthamiana
Avh209-R	GAAAGCGGCCGCATCTATTCGTTCCGGACAAT	Constructtion pVX vector for transient expression in N. benthamiana
Avh210-F	GGGATGGCCACTTCCTTGACGACCAA	Constructtion pVX vector for transient expression in N. benthamiana
Avh210-R	GAAAGCGGCCGCCACTCCCTGCTTCTGGTTTT	Constructtion pVX vector for transient expression in N. benthamiana
Avh211-F	GGGATGGTAATTGACGCCAAGATGCC	Constructtion pVX vector for transient expression in N. benthamiana
Avh211-R	GAAAGCGGCCGCGTTTCGAGCATCGTACCAAG	Constructtion pVX vector for transient expression in N. benthamiana
Avh212-F	GGGATGGCATCCAATACACCTTCACT	Constructtion pVX vector for transient expression in N. benthamiana
Avh212-R	GAAAGCGGCCGCACGACGACGATAGCGCTCAC	Constructtion pVX vector for transient expression in N. benthamiana
Avh213-F	GGGATGTCAGCTTCGGTGACAGTGAA	Constructtion pVX vector for transient expression in N. benthamiana
Avh213-R	GAAAGCGGCCGCTCCGAGATAGACCTGAGGTT	Constructtion pVX vector for transient expression in N. benthamiana
Avh214-F	GGGATGGCGGTGATCACCATGGTAGG	Constructtion pVX vector for transient expression in N. benthamiana
Avh214-R	GAAAGCGGCCGCGAAGTCGTGTCCATACGTCT	Constructtion pVX vector for transient expression in N. benthamiana
Avh215-F	GGGATGAGCGACAACACCTTCAGGTC	Constructtion pVX vector for transient expression in N. benthamiana
Avh215-R	GAAAGCGGCCGCGACCTCCAGTAATCGACGCA	Constructtion pVX vector for transient expression in N. benthamiana
Avh216-F	GGGATGTACATCTCAACGCTGGGAGG	Constructtion pVX vector for transient expression in N. benthamiana
Avh216-R	GAAAGCGGCCGCCTTAGTCATCCGTACAATCC	Constructtion pVX vector for transient expression in N. benthamiana
Avh217-F	GGGATGTCCTTTGAACCTTCGAACTC	Constructtion pVX vector for transient expression in N. benthamiana
Avh217-R	GAAAGCGGCCGCGTTTGTTAGTTCCAATCGAC	Constructtion pVX vector for transient expression in N. benthamiana
Avh218-F	GGGATGACTACGACGTGGAACCTGGC	Constructtion pVX vector for transient expression in N. benthamiana
Avh218-R	GAAAGCGGCCGCCTCGCGTCGTCGCTTAGAAG	Constructtion pVX vector for transient expression in N. benthamiana
Avh219-F	GGGATGGCAGATGATGAACCGAAGAC	Constructtion pVX vector for transient expression in N. benthamiana
Avh219-R	GAAAGCGGCCGCAAGCTCGTCCTTCTCCGCCT	Constructtion pVX vector for transient expression in N. benthamiana
Avh220-F	GGGATGCTGCTCGTGACACTCACGAC	Constructtion pVX vector for transient expression in N. benthamiana
Avh220-R	GAAAGCGGCCGCCTGCTGGTACGTCTCGCACT	Constructtion pVX vector for transient expression in N. benthamiana
Avh221-F	GGGATGACACCTGAAGACTCGAAGCT	Constructtion pVX vector for transient expression in N. benthamiana
Avh221-R	GAAAGCGGCCGCCACATCGCACTCAGCTATTG	Constructtion pVX vector for transient expression in N. benthamiana
Avh222-F	GGGATGGATAACGCTGCTAATGTTGT	Constructtion pVX vector for transient expression in N. benthamiana
Avh222-R	GAAAGCGGCCGCAGCCGAGGCCGATCCAACAG	Constructtion pVX vector for transient expression in N. benthamiana
Avh223-F	GGGATGGAAATTGTCGCCAATGACCT	Constructtion pVX vector for transient expression in N. benthamiana
Avh223-R	GAAAGCGGCCGCGGCCGATCCAGTCGTATCGG	Constructtion pVX vector for transient expression in N. benthamiana
Avh224-F	GGGATGTACGAGAACAAACGCGCGTT	Constructtion pVX vector for transient expression in N. benthamiana
Avh224-R	GAAAGCGGCCGCCTGTGGTGACACCGTGCCGG	Constructtion pVX vector for transient expression in N. benthamiana
Avh225-F	GGGATGTACAATGGCGTTGCCGACTC	Constructtion pVX vector for transient expression in N. benthamiana
Avh225-R	GAAAGCGGCCGCCTGCGGCGATACCGTACCGG	Constructtion pVX vector for transient expression in N. benthamiana
Avh226-F	GGGATGGTCGTTATTGACACCCCCAG	Constructtion pVX vector for transient expression in N. benthamiana
Avh226-R	GAAAGCGGCCGCTTCTTCACGCCTTGTTCTTT	Constructtion pVX vector for transient expression in N. benthamiana
Avh227-F	GGGATGCATTCTACAGATGCAAACAT	Constructtion pVX vector for transient expression in N. benthamiana
Avh227-R	GAAAGCGGCCGCAGAATTGAATTTAGATGTCC	Constructtion pVX vector for transient expression in N. benthamiana
Avh228-F	GGGATGAGCGTGTATCTCGATCAAAT	Constructtion pVX vector for transient expression in N. benthamiana
Avh228-R	GAAAGCGGCCGCGAGACCGCTTCTCGAATCGA	Constructtion pVX vector for transient expression in N. benthamiana
Avh229-F	GGGATGTTTCCAGAGTTATCTCAGTT	Constructtion pVX vector for transient expression in N. benthamiana
Avh229-R	GAAAGCGGCCGCTTTAATTTTTGGGTGAAGTA	Constructtion pVX vector for transient expression in N. benthamiana
Avh230-F	GGGATGGATTCGCTGGTCAAGCAAAA	Constructtion pVX vector for transient expression in N. benthamiana
Avh230-R	GAAAGCGGCCGCTTGAACATTCAACGCAATCA	Constructtion pVX vector for transient expression in N. benthamiana
Avh231-F	GGGATGCCACCACCTCTGGAATCTCT	Constructtion pVX vector for transient expression in N. benthamiana
Avh231-R	GAAAGCGGCCGCATGATCCAAGTCCTGTTTGT	Constructtion pVX vector for transient expression in N. benthamiana
Avh232-F	GGGATGGATGTCGTCTGTGCGAAGCA	Constructtion pVX vector for transient expression in N. benthamiana
Avh232-R	GAAAGCGGCCGCAACTTGATAGAGCTGATTAG	Constructtion pVX vector for transient expression in N. benthamiana
Avh233-F	GGGATGGAAAGTGACTTCCTCGTCAA	Constructtion pVX vector for transient expression in N. benthamiana
Avh233-R	GAAAGCGGCCGCGGCTGAACCCGTAGTAGTTG	Constructtion pVX vector for transient expression in N. benthamiana
Avh234-F	GGGATGACTACCACCCCCACCAAGCA	Constructtion pVX vector for transient expression in N. benthamiana
Avh234-R	GAAAGCGGCCGCTTCACTTCTTAATTCTTGTC	Constructtion pVX vector for transient expression in N. benthamiana
Avh235-F	GGGATGAGCAACAGTGTGGCTACGAG	Constructtion pVX vector for transient expression in N. benthamiana
Avh235-R	GAAAGCGGCCGCAGTCTGTCGAAGTCGACGAT	Constructtion pVX vector for transient expression in N. benthamiana
Avh236-F	GGGATGATTATCATCAAGAAACTCTC	Constructtion pVX vector for transient expression in N. benthamiana
Avh236-R	GAAAGCGGCCGCCACTTGCCGAAGTCGACGCG	Constructtion pVX vector for transient expression in N. benthamiana
Avh237-F	GGGATGCTCCAGATTGTCGCCAATTC	Constructtion pVX vector for transient expression in N. benthamiana
Avh237-R	GAAAGCGGCCGCGTCGTCAATCCTGCGCCGCA	Constructtion pVX vector for transient expression in N. benthamiana
Avh238-F	GGGATGGCTAACTTTGTCTTCACATG	Constructtion pVX vector for transient expression in N. benthamiana
Avh238-R	GAAAGCGGCCGCCTCCAACCAGGCCGTCGCGA	Constructtion pVX vector for transient expression in N. benthamiana
Avh239-F	GGGATGACGGGGGCCTCCACCTGGAA	Constructtion pVX vector for transient expression in N. benthamiana
Avh239-R	GAAAGCGGCCGCTGTGTTAGTCTCGAGACGGA	Constructtion pVX vector for transient expression in N. benthamiana
Avh240-F	GGGATGAACAGTGTCGCTACTGCTAG	Constructtion pVX vector for transient expression in N. benthamiana
Avh240-R	GAAAGCGGCCGCCGGCATCCGTTGTCGAAGTC	Constructtion pVX vector for transient expression in N. benthamiana
Avh241-F	GGGATGACAAAGAACGAGATCAAGTC	Constructtion pVX vector for transient expression in N. benthamiana
Avh241-R	GAAAGCGGCCGCCTGTCGAAGTCTTGTCGTAG	Constructtion pVX vector for transient expression in N. benthamiana
Avh242-F	GGGATGGCCAAGTGCGACATCAAGAC	Constructtion pVX vector for transient expression in N. benthamiana
Avh242-R	GAAAGCGGCCGCGAATGTACTTTTCCACCAAT	Constructtion pVX vector for transient expression in N. benthamiana
Avh243-F	GGGATGAAGGACAATCGCAACTTGTT	Constructtion pVX vector for transient expression in N. benthamiana
Avh243-R	GAAAGCGGCCGCTTCAAGCTGTCGAAGACGAC	Constructtion pVX vector for transient expression in N. benthamiana
Avh244-F	GGGATGGTCCCTAGGACTAGGACGTC	Constructtion pVX vector for transient expression in N. benthamiana
Avh244-R	GAAAGCGGCCGCCGGTAAAATGATACGCCAAC	Constructtion pVX vector for transient expression in N. benthamiana
Avh245-F	GGGATGACTACAGACTCCGGCAAGTC	Constructtion pVX vector for transient expression in N. benthamiana
Avh245-R	GAAAGCGGCCGCGTGAGTGTTCACATAATTCA	Constructtion pVX vector for transient expression in N. benthamiana
